# Supplementary material for: Grain yield and adaptation of spring wheat to Norwegian growing conditions is driven by allele frequency changes at key adaptive loci discovered by genome-wide association mapping
Source: Theor Appl Genet. 2023 Aug 17;136(9):191. doi: 10.1007/s00122-023-04424-9 (PMC10435424; doi:10.1007/s00122-023-04424-9)
Supplement: Supplementary file 1 — Supplementary file1 (XLSX 20 KB) [file 122_2023_4424_MOESM1_ESM.xlsx]

## Sheet: Sheet 1
NMBU Panel ID	Name	Origin	Adaptation status	YOC (Year of Creation)
1003	Bastian	Norway	Adapted	1982
1005	Bjarne	Norway	Adapted	1997
1006	Tjalve	Sweden	Adapted	1980
1009	Avle	Sweden	Adapted	1989
1011	Zebra	Sweden	Adapted	1994
1016	Berserk	Norway	Adapted	2001
1018	Brakar	Norway	Adapted	1989
1020	Runar	Norway	Adapted	1965
1027	T2038	Norway	Adapted	1982
1029	T9040	Norway	Adapted	1989
1031	T9040 (1995)	Norway	Adapted	1989
1032	T10014	Norway	Adapted	1990
1036	NK93602 (1995)	Norway	Adapted	1993
1038	MS 273-150	Norway	Adapted	1975
1039	DH 49-18 Bastian/Adder	Norway	Adapted
1041	Naxos (x3)	Germany	Adapted
1043	Paros	Germany	Adapted
1044	Paros/NK93602	Norway	Adapted	1999
1045	Paros/T9040	Norway	Adapted	1999
1046	T9040/Paros	Norway	Adapted	1999
1048	Saar	CIMMYT	Exotic
1050	Filin	CIMMYT	Exotic
1052	Milan	CIMMYT	Exotic
1054	Pfau/Milan	CIMMYT	Exotic
1057	Bau/Milan -2	CIMMYT	Exotic
1058	Dulus	CIMMYT	Exotic
1060	Gondo -1	CIMMYT	Exotic
1063	Catbird -2	CIMMYT	Exotic
1064	Croc_1/Ae.squarrosa (205)//Kauz	CIMMYT	Exotic
1066	Altar84/Ae.squarrosa(219)// 2*Seri	CIMMYT	Exotic
1068	Altar84/Ae.sq(219)//2*Seri/3/ Avle	Norway	Adapted	2006
1071	Kariega	South Africa	Exotic
1073	Avocet YrA	Australia	Exotic
1075	NK93604	Norway	Adapted	1993
1079	CJ9306	China	Exotic
1080	CJ9403	China	Exotic
1081	512-21	Norway	Adapted
1082	512-50	Norway	Adapted
1083	512-54	Norway	Adapted
1084	512-70	Norway	Adapted
1085	512-87	Norway	Adapted
1086	SHA3/CBRD	CIMMYT	Exotic
1087	Soru #1	CIMMYT	Exotic
1091	Sumai 3 (18.)	China	Exotic
1102	Nobeokabouzu (Mhazy)	China	Exotic
1106	Frontana (95)	Brazil	Exotic
1111	Nanjing 7840 - Pl.4	China	Exotic
1114	Ning 8343 - Pl.4	China	Exotic
1116	Vinjett	Sweden	Adapted
1119	DH20070	Norway	Adapted
1120	DH20097	Norway	Adapted
1121	GONDO	CIMMYT	Exotic
1124	MILAN/SHA7	CIMMYT	Exotic
1127	CBRD/KAUZ	CIMMYT	Exotic
1131	R37/GHL121//KAL/BB/3/JUP/MUS/4/2*YMI #6/5/CBRD	CIMMYT	Exotic
1134	GUAM92//PSN/BOW	CIMMYT	Exotic
1137	NG8675/CBRD	CIMMYT	Exotic
1141	ALTAR 84/AE.SQUARROSA (224)//ESDA	CIMMYT	Exotic
1142	BCN*2//CROC_1/AE.SQUARROSA (886)	CIMMYT	Exotic
1145	MAYOOR//TK SN1081/ AE.SQUARROSA (222)	CIMMYT	Exotic
1148	AC Somerset	Canada	Exotic
1152	Sport	Sweden	Adapted
1158	CD87	Australia	Exotic
1161	Chara	Australia	Exotic
1164	Kukri	Australia	Exotic
1166	Naxos/2*Saar	Norway	Exotic
1168	ONPMSYDER-05	CIMMYT	Exotic
1170	BAJASS-5	Norway	Adapted	2000
1171	NK00521	Norway	Adapted	2000
1172	NK01513	Norway	Adapted	2001
1173	Demonstrant	Norway	Adapted	2001
1174	Krabat	Norway	Adapted	2003
1175	GN03531	Norway	Adapted	2003
1176	GN04537	Norway	Adapted	2004
1177	GN05507	Norway	Adapted	2005
1178	Laban	Norway	Adapted	2005
1179	Breeding line	Sweden	Adapted
1180	Breeding line	Sweden	Adapted
1181	GN03597	Norway	Adapted	2003
1182	GN04528	Norway	Adapted	2004
1183	GN05580	Norway	Adapted	2005
1186	GN06557	Norway	Adapted	2006
1187	GN06573	Norway	Adapted	2006
1188	Breeding line	Sweden	Adapted
1189	Amulett	Sweden	Adapted
1190	Bombona	Sweden	Adapted
1191	QUARNA	Switzerland	Adapted
1192	GN03529	Norway	Adapted	2003
1193	Breeding line	Sweden	Adapted
1194	GN04526	Norway	Adapted	2004
1275	J03	Norway	Adapted	1919
1301	NK01565	Norway	Adapted	2001
1302	GN03503	Norway	Adapted	2003
1303	GN05551	Norway	Adapted	2005
1304	GN05589	Norway	Adapted	2005
1305	GN06578	Norway	Adapted	2006
1306	GN07581	Norway	Adapted	2007
1307	GN08504	Norway	Adapted	2008
1308	GN08531	Norway	Adapted	2008
1309	GN08533	Norway	Adapted	2008
1310	GN08534	Norway	Adapted	2008
1311	GN08541	Norway	Adapted	2008
1312	GN08554	Norway	Adapted	2008
1313	GN08557	Norway	Adapted	2008
1314	GN08564	Norway	Adapted	2008
1315	GN08568	Norway	Adapted	2008
1316	GN08588	Norway	Adapted	2008
1317	GN08595	Norway	Adapted	2008
1318	GN08596	Norway	Adapted	2008
1319	GN08597	Norway	Adapted	2008
1320	GN08647	Norway	Adapted	2008
1321	TJALVE/Purpur seed	Norway	Adapted	1990
1322	Sabin	USA	Exotic
1323	Breeding line	Sweden	Adapted
1324	Breeding line	Sweden	Adapted
1325	Breeding line	Sweden	Adapted
1326	Breeding line	Sweden	Adapted
1327	Breeding line	Sweden	Adapted
1328	Breeding line	Sweden	Adapted
1329	Granary	UK	Adapted
1330	Tom	USA	Exotic
1331	RB07	USA	Exotic
1332	C80.1/3*QT4522//2*ATTILA	CIMMYT	Exotic
1333	C80.1/3*QT4522//2*PASTOR	CIMMYT	Exotic
1334	Møystad	Norway	Adapted	1966
1335	Rollo	Norway	Adapted	1963
1336	Norrøna	Norway	Adapted	1952
1337	Fram II	Norway	Adapted	1963
1338	Sumai #3-1 (12SRSN)	China	Exotic
1401	Mirakel	Norway	Adapted	2006
1402	Rabagast	Norway	Adapted	2007
1403	Seniorita	Norway	Adapted	2007
1404	GN07548	Norway	Adapted	2007
1405	GN07560	Norway	Adapted	2007
1406	GN07525	Norway	Adapted	2007
1407	GN08530	Norway	Adapted	2008
1408	GN09572	Norway	Adapted	2009
1409	GN08581	Norway	Adapted	2008
1410	GN10510	Norway	Adapted	2010
1411	Willy	Norway	Adapted	2010
1412	GN10524	Norway	Adapted	2010
1413	Berlock	Sweden	Adapted
1414	Arabella	Poland	Adapted
1415	Breeding line	Sweden	Adapted
1416	GN07580	Norway	Adapted	2007
1417	GN09584	Norway	Adapted	2009
1418	GN10512	Norway	Adapted	2010
1419	Polkka	Sweden	Adapted
1420	Avans	Sweden	Adapted
1421	BJY/COC//CLMS/GEN	CIMMYT	Exotic
1422	HAHN/PRL//AUS1408	CIMMYT	Exotic
1423	TUI/RL4137	CIMMYT	Exotic
1424	T7347	Norway	Adapted	1977
1425	Reno	Norway	Adapted
1426	Bjarne/LW91W86	Norway	Adapted
1427	Anniina	Finland	Adapted
1428	Aino	Finland	Adapted
1429	Kruunu	Finland	Adapted
1430	Marble	Finland	Adapted
1431	Wanamo	Finland	Adapted
1432	Wellamo	Finland	Adapted
1433	Scirocco	Germany	Adapted
1434	Dragon	Sweden	Adapted	1982
1441	Sirius	Germany	Adapted
1443	Cadenza	UK	Adapted
1501	GN11591	Norway	Adapted	2011
1502	GN11569	Norway	Adapted	2011
1503	GN11572	Norway	Adapted	2011
1504	GN10607	Norway	Adapted	2010
1505	GN10613	Norway	Adapted	2010
1506	GN12639	Norway	Adapted	2012
1507	GN12640	Norway	Adapted	2012
1508	GN12700	Norway	Adapted	2012
1509	GN12733	Norway	Adapted	2012
1510	GN12699	Norway	Adapted	2012
1511	Breeding line	Sweden	Adapted
1512	GN11505	Norway	Adapted	2011
1513	GN11537	Norway	Adapted	2011
1514	GN11604	Norway	Adapted	2011
1515	GN11634	Norway	Adapted	2011
1516	Breeding line	Sweden	Adapted
1517	Breeding line	Sweden	Adapted
1518	Breeding line	Sweden	Adapted
1519	Breeding line	Sweden	Adapted
1520	GN12722	Norway	Adapted	2012
1521	GN11527	Norway	Adapted	2011
1522	GN11551	Norway	Adapted	2011
1523	GN10680	Norway	Adapted	2010
1524	GN11516	Norway	Adapted	2011
1525	GN10547	Norway	Adapted	2010
1526	GN10603	Norway	Adapted	2010
1527	GN11574	Norway	Adapted	2011
1528	GN11646	Norway	Adapted	2011
1529	GN12606	Norway	Adapted	2012
1530	GN12625	Norway	Adapted	2012
1531	GN12628	Norway	Adapted	2012
1532	GN12634	Norway	Adapted	2012
1533	GN12635	Norway	Adapted	2012
1534	GN12641	Norway	Adapted	2012
1535	GN04603	Norway	Adapted	2004
1536	GN11592	Norway	Adapted	2011
1537	GN11514	Norway	Adapted	2011
1538	GN12750	Norway	Adapted	2012
1539	GN12626	Norway	Adapted	2012
1540	GN12656	Norway	Adapted	2012
1541	GN12658	Norway	Adapted	2012
1542	GN13542	Norway	Adapted	2013
1543	GN13576	Norway	Adapted	2013
1544	GN13577	Norway	Adapted	2013
1545	Mandaryna	Poland	Adapted
1546	Breeding line	Sweden	Adapted
1547	Breeding line	Sweden	Adapted
1548	Breeding line	Sweden	Adapted
1549	GN12727	Norway	Adapted	2012
1550	GN12721	Norway	Adapted	2012
1551	GN13614	Norway	Adapted	2013
1552	GN13615	Norway	Adapted	2013
1553	Breeding line	Sweden	Adapted
1554	Breeding line	Sweden	Adapted
1555	Breeding line	Sweden	Adapted
1556	GN11641	Norway	Adapted	2011
1557	GN12607	Norway	Adapted	2012
1558	GN13528	Norway	Adapted	2013
1559	GN12681	Norway	Adapted	2012
1560	GN12697	Norway	Adapted	2012
1561	GN12759	Norway	Adapted	2012
1562	GN12701	Norway	Adapted	2012
1563	GN13505	Norway	Adapted	2013
1564	GN13509	Norway	Adapted	2013
1565	GN13516	Norway	Adapted	2013
1566	GN13523	Norway	Adapted	2013
1567	GN12741	Norway	Adapted	2012
1568	GN13633	Norway	Adapted	2013
1569	GN13641	Norway	Adapted	2013
1570	GN11644	Norway	Adapted	2011
1571	GN12630	Norway	Adapted	2012
1572	GN10677	Norway	Adapted	2010
1573	GN11542	Norway	Adapted	2011
1574	GN12687	Norway	Adapted	2012
1575	GN12770	Norway	Adapted	2012
1576	GN13578	Norway	Adapted	2013
1577	GN12645	Norway	Adapted	2012
1578	GN13521	Norway	Adapted	2013
1579	GN12767	Norway	Adapted	2012
1580	GN13560	Norway	Adapted	2013
1581	GN14502	Norway	Adapted	2014
1582	GN14512	Norway	Adapted	2014
1583	GN14547	Norway	Adapted	2014
1584	GN14634	Norway	Adapted	2014
1585	GN14636	Norway	Adapted	2014
1586	GN14649	Norway	Adapted	2014
1587	Caress	Sweden	Adapted
1588	GN10637	Norway	Adapted	2010
1589	Breeding line	Sweden	Adapted
1590	Breeding line	Sweden	Adapted
1591	Breeding line	Slovakia	Adapted
1592	GN13618	Norway	Adapted	2013
1593	Breeding line	Sweden	Adapted
1594	Breeding line	Sweden	Adapted
1595	Breeding line	Sweden	Adapted
1596	Breeding line	Sweden	Adapted
1597	Breeding line	Sweden	Adapted
1598	Breeding line	Czech Rep.	Adapted
1599	Breeding line	Germany	Adapted
1600	GN13616	Norway	Adapted	2013
1601	GN14539	Norway	Adapted	2014
1602	GN14540	Norway	Adapted	2014
1603	GN14544	Norway	Adapted	2014
1604	GN14583	Norway	Adapted	2014
1605	GN12637	Norway	Adapted	2012
1606	GN12737	Norway	Adapted	2012
1607	GN12760	Norway	Adapted	2012
1608	GN12661	Norway	Adapted	2012
1609	GN14529	Norway	Adapted	2014
1610	GN14530	Norway	Adapted	2014
1611	GN13527	Norway	Adapted	2013
1612	GN12764	Norway	Adapted	2012
1613	GN13519	Norway	Adapted	2013
1614	GN13606	Norway	Adapted	2013
1615	GN13626	Norway	Adapted	2013
1616	GN12615	Norway	Adapted	2012
1617	GN13553	Norway	Adapted	2013
1618	GN14522	Norway	Adapted	2014
1619	GN13595	Norway	Adapted	2013
1620	GN13596	Norway	Adapted	2013
1621	GN12650	Norway	Adapted	2012
1622	GN14506	Norway	Adapted	2014
1623	GN14511	Norway	Adapted	2014
1624	GN14515	Norway	Adapted	2014
1625	GN14516	Norway	Adapted	2014
1626	EMB16/CBRD//CBRD	CIMMYT	Exotic
1627	N894037	CIMMYT	Exotic
1628	SHA5/WEAVER//80456/YANGMAI 5	CIMMYT	Exotic
1629	VERDE/3/BCN//DOY1/AE.SQUARROSA (447)	CIMMYT	Exotic
1630	80456/YANGMAI 5//SHA5/WEAVER/3/PRINIA	CIMMYT	Exotic
1631	NG8675/CBRD//SHA5/WEAVER	CIMMYT	Exotic
1632	TRAP#1/BOW//TAIGU DERIVATIVE	CIMMYT	Exotic
1633	IVAN/6/SABUF/5/BCN/4/RABI//GS/CRA/3/AE.SQUARROSA (190)	CIMMYT	Exotic
1634	GAMENYA	Australia	Exotic
1635	WHEAR/2*KRONSTAD F2004	CIMMYT	Exotic
1636	T.DICOCCON PI94625/AE.SQUARROSA (372)//TUI/CLMS/3/2*PASTOR/4/EXCALIBUR	CIMMYT	Exotic
