# Supplementary material for: Grain yield and adaptation of spring wheat to Norwegian growing conditions is driven by allele frequency changes at key adaptive loci discovered by genome-wide association mapping
Source: Theor Appl Genet. 2023 Aug 17;136(9):191. doi: 10.1007/s00122-023-04424-9 (PMC10435424; doi:10.1007/s00122-023-04424-9)
Supplement: Supplementary file 2 — Supplementary file2 (XLSX 206 KB) [file 122_2023_4424_MOESM2_ESM.xlsx]

## Sheet: Days_to_maturity
ID	mean_Global	2015_V	2016_S	2016_V	2017_S	2017_V	2019_S	2019_V	2020_S	2020_V	2021_V	mean_S	mean_V
1006	108.186	126.319	97.9771	107.097	116.631	98.1758	95.4273	108.173	110.972	115.557	103.123	105.581	110.119
1009	109.419	126.535	102.134	108.589	118.743	97.941	95.4585	107.796	111.874	117.513	103.135	107.307	110.695
1005	107.494	122.061	98.2041	111.461	116.913	99.2482	100.354	109.219	110.578	112.83	102.273	105.471	109.343
1011	110.966	126.568	103.194	110.121	121.998	98.2918	99.6731	109.084	114.345	119.746	104.438	110.212	111.344
1003	105.755	120.472	95.6497	105.654	111.62	97.3131	91.7979	107.433	110.032	112.959	101.446	102.317	107.575
1029	109.257	125.024	100.313		116.373	99.1901	100.443	107.056	112.044	116.157	104.055	107.244	109.929
1031	108.947	125.146	99.0665	106.679	122.652	96.0229	98.536	106.066	111.002	118.62	100.97	108.389	109.23
1036	105.66	121.735	94.3616	106.01	111.833	98.3007	89.1835	107.03	110.496	116.573	101.698	101.346	108.553
1043	110.821	128.67	102.622	110.917	117.581	99.1514	98.5633	108.857	113.867	122.656	106.598	108.302	113.134
1044	111.782	127.546			121.875	100.54			112.871	119.884	106.572	109.852	112.65
1045	113.947	128.06			135.145	99.4244			113.085	121.322	105.785	116.094	112.428
1046	104.135	124.286			108.575	95.819			110.785	109.336	98.984	101.468	106.296
1048	113.128	128.435	104.2	112.508	125.553	99.6436	109.81	109.79	111.789	118.727	109.334	112.869	113.078
1052	113.578	129.607							114.497	123.68	109.46	111.28	115.923
1050	114.382	128.342	105.905	114.65	130.234	101.202			115.716	123.608	104.289	113.743	114.092
1054	112.976	129.03							114.453	119.59	107.63	110.265	114.067
1058	108.388	122.3	98.6869	104.779	124.788	97.0969			112.859	115.504	106.026	109.085	108.615
1064	111.264	128.133			127.691	99.253			110.285	118.775	106.719	110.909	112.469
1066	113.45	129.182	105.129	112.203	129.661	98.608			114.347	121.841	109.785	112.993	113.843
1068	108.18	126.011	98.3758	105.782	119.212	98.2605	98.1652	107.124	111.633	117.49	99.4824	107.361	109.074
1032	112.946	128.353	103.793	114.475	129.524	100.137	105.161	110.061	113.156	117.755	106.145	112.252	112.86
1039	107.509	123.544			118.07	98.124			110.019	115.09	101.218	105.583	108.263
1075	103.346	120.506	92.9587	106.884	112.416	97.5238	87.1747	105.51	108.356	106.868	98.9561	100.129	106.05
1027	101.395	118.649	90.1622	104.034	106.065	95.1253	88.6961	104.992	109.09	107.768	96.4566	97.9111	104.349
1038	106.179	119.67	94.2907	104.59	116.452	97.796	95.9683	107.005	109.581	116.421	102.526	104.206	107.994
1071	112.633	124.607					117.955	107.246	111.192	116.798	105.945	116.474	110.578
1073	116.45	130.713	111.53	119.526	131.776	104.397	112.545	110.891	113.122	122.363	109.198	116.871	115.915
1086	113.599	127.524	100.086	107.92	138.809	97.102	120.653	108.381	112.308	116.006	101.418	117.952	110.095
1121	114.647	131.256				104.449			114.157	121.928	110.623	110.03	116.208
1124	113.206	129.992							114.392	124.434	106.37	109.448	115.165
1127	111	128.746				99.037			111.5	116.67	105.654	108.371	111.658
1131	115.099	128.881	104.217	113.762	128.469	102.481			113.859	129.225	106.499	112.946	115.681
1134	112.749	128.676				100.264			113.999	121.949	109.104	111.48	113.652
1137	111.244	128.395	100.76	112.159	126.253	98.8391			111.452	118.891	103.139	110.448	111.659
1141	112.417	128.792									106.963		113.537
1142	113.388	128.285									109.931		114.824
1145	112.26	127.511									107.925		113.451
1041	108.578	127.659	98.971	108.572	113.104	99.1538	95.4076	108.007	113.447	122.204	104.53	105.664	112.026
1170	109.925	127.428	98.7638	109.227	121.073	97.9542	97.82	107.92	111.294	118.11	103.051	107.519	110.676
1171	104.476	121.266			113.728	96.8561	89.7374	105.535	110.264	110.909	99.8717	102.251	106.672
1172	107.867	124.092	95.4201	108.666	118.05	97.548	95.4444	107.838	111.761	117.84	101.727	105.016	109.28
1173	111.941	127.382	100.81	112.816	125.925	99.2116	103.06	109.481	112.47	118.955	105.045	110.51	112.072
1174	109.052	127.376	101.569	109.338	121.073	99.096	96.5014	108.032	111.72	115.418	102.851	107.394	110.423
1175	111.298	127.465			124.461	99.0713			112.93	117.94	106.804	111.083	112.052
1176	106.719	120.866	95.498	106.533	115.303	97.1041			110.162	115.317	102.256	104.12	107.758
1177	109.967	127.066			119.363	99.2943			112.29	117.767	103.984	108.009	111.392
1178	111.183	128.234	101.038		121.016	100.982	101.1	109.293	113.984	119.658	105.734	109.103	112.491
1179	110.753	128.106			120.047	100.384	101.605	109.385	113.933	118.909	105.876	108.641	111.87
1180	109.846	127.313			119.581	99.6431			113.696	116.755	103.862	108.304	110.961
1181	114.722	126.419			130.423	105.128	106.967	111.282	115.378	122.015	108.878	114.768	114.506
1182	107.937	122.439				98.6562	96.3594	107.632	111.114	116.661	102.171	106.353	109.185
1183	116.008	128.551			130.628	104.315	111.452	115.892	114.778	121.073	109.372	116.621	115.615
1186	110.639	125.657			121.695	99.1062	103.075	109.87	113.335	117.684	103.397	110.168	111.118
1187	108.311	127.44			116.032	95.9471	99.2854	108.41	111.269	116.514	106.42	106.462	110.743
1188	110.389	128.516			121.129	99.2467	99.2163	109.512	111.727	118.714	104.043	108.539	111.703
1189	112.932	128.435	104.277	113.463	118.513	103.194	106.436	110.59	113.826	120.51	108.887	111.05	113.936
1190	111.723	128.508			121.212	104.393	101.165	108.98	113.514	119.378	104.108	109.897	112.789
1191	107.668	123.483	99.3007	104.493	117.425	97.2881	96.7783	106.984	111.32	117.247	102.594	105.963	108.567
1192	110.387	126.802			120.72	99.457	98.8581	110.098	112.658	117.562	103.169	107.49	111.291
1193	109.738	127.364	101.454	110.824	121.198	99.0532	99.1335	108.916	111.056	118.29	103.621	107.511	111.192
1194	112.269	128.132	104.734	114.572	121.548	104.234	100.195	110.173	114.37	120.287	105.483	110.254	114.044
1106	110.42	128.591	103.707	107.238	123.373	98.1393			111.846	113.438	107.063	110.322	110.695
1102	109.876	125.675				98.8033					104.884		110.807
1091	112.427	128.014	105.497	107.561	131.096				111.47	117.974		112.904	110.902
1079	109.458	127.806							110.015	115.604	103.086	105.248	110.705
1080	108.632	126.986				97.7789			111.652	115.593	101.366	108.111	109.898
1111	108.94	127.092	106.513	106.103		97.7853						114.203	109.431
1114	111.675	128.768									104.893		112.433
1081	110.668	124.791			122.384	101.027					102.996	109.102	110.44
1082	109.097	126.049				98.2494					102.129		110.122
1083	107.319	122.113				98.9314					101.544		108.125
1084	106.058	122.328			116.562						103.185	104.19	108.044
1085	102.828	120.908			112.137						101.678	99.8651	106.3
1020	104.827	121.386	94.4431	106.261	110.102	96.5998	90.8469	105.058	110.743	113.243	101.042	100.913	107.173
1018	105.639	119.693	97.4586	105.713	111.843	99.091	92.8609	108.278	109.881	112.903	100.127	102.768	107.464
1016	108.922	127.028	98.8732	107.904	120.277	97.5419	96.3091	107.286	110.779	116.701	103.361	106.862	110.051
1152	103.584	122.502	94.2818	103.412	107.648	94.8368	85.0275	106.068	110.548	109.993	102.888	99.5101	106.576
1148	102.805	120.391	95.0527		103.727	94.8728	86.8929	105.313	110.727	107.854	101.099	99.2877	105.673
1158	110.885	127.734	101.27	108.562	127.563	99.8725			111.831	117.46	103.511	111.126	110.901
1161	113.428	128.809	103.558	111.613	134.921	103.163			109.84	120.186	107.422	113.698	113.467
1164	115.376	129.185	111.043	111.738	129.528	101.174			113.657	122.64	112.642	115.744	115.298
1057	116.012	131.315	107.884	117.111	131.908	102.841			116.293	122.943		115.053	116.208
1060	114.706	130.427							114.798	124.112	110.057	111.175	116.806
1063	111.638	128.107				100.54			112.581	120.146	106.263	108.523	112.81
1116	109.849	127.875	101.603	113.153	117.637	98.5934	98.0293	108.373	112.236	117.505	104.182	107.278	111.583
1119	106.557	121.86	93.8696	104.488	116.911	96.2507			111.217	113.041	102.953	104.819	107.146
1120	108.131	124.33	96.5074	113.932	116.863	96.4024			112.21	114.758	102.342	105.768	110.028
1166	115.076	131.504	106.272	114.523	133.506	100.12			112.912	124.521	111.284	115.063	116.107
1168	117.766	129.338	106.516	115.663	137.695	103.33	120.952	116.803	115.568	121.615	112.188	119.994	116.289
1275	105.694	121.344				96.8944	94.4119	106.543	110.818	108.563	102.095	105.324	106.458
1087	111.289	125.624	100.541	106.229	123.697	97.3369	121.367	108.977	110.788	118.132	104.102	114.277	110.114
1301	113.116	127.952			124.419	102.893	109.407	110.03	114.88	119.956	105.196	113.127	113.356
1302	110.774	127.443			120.194	99.1955	98.171	108.782	113.739	120.451	105.648	108.465	112.091
1303	106.009	122.806			112.506				110.831	112.82	100.758	103.677	107.235
1304	110.106	125.43			122.381	100.804			110.911	116.439	107.05	109.068	111.511
1305	114.672	130.259			129.724	101.66			113.155	122.736	109.764	113.711	115.001
1306	109.115	126.594			117.73	98.172			111.511	115.06	105.428	106.112	110.664
1307	108.122	121.789			120.225				111.291	117.193	100.793	107.442	108.077
1308	107.389	121.837			117.713	98.2972	99.4216	108.554	110.067	115.585	101.073	106.585	108.744
1309	111.402	127.914			124.1	101.668	99.3091	110.315	113.458	120.257	104.917	109.61	112.634
1310	109.163	125.932	99.9154	111.824	118.877	101.195			111.66	117.192	102.886	107.239	111.067
1311	110.833	128.044			120.994	99.9204			113.095	118.911	104.746	108.706	112.157
1312	113.583	128.705			126.524	104.83	101.955	110.704	114.455	121.44	108.779	111.918	114.616
1313	108.202	126.132			117.058	98.7985	96.0394	108.062	111.013	116.575	101.327	104.578	109.889
1314	110.377	128.906			121.002	103.302	97.6425	110.432	111.438	117.208	105.521	106.276	112.927
1315	111.506	128.781			121.003	100.901			112.354	120.066	103.357	108.56	112.669
1316	108.956	126.775			119.646	98.6516			112.476	117.325	102.67	107.41	110.485
1317	108.043	123.188			120.844	99.5229			110.13	116.365	103.458	106.808	110.009
1318	109.23	127.496			118.026		94.9169	108.409	111.196	115.844	103.115	105.309	110.709
1319	107.674	122.633			119.87	98.8226	93.3215	107.605	112.065	115.839	102.782	105.376	109.427
1320	108.014	128.135			119.838	97.9974	92.1455	107.221	110.762	116.196	102.873	104.693	110.46
1321	109.595	127.005	100.762	105.191	117.474	98.3305	104.288	107.338	113.704	117.899	104.846	109.463	109.865
1322	107.451	126.229	100.317	104.074	115.941	96.9061			110.642	116.205	104.203	105.841	109.507
1323	112.451	127.637					102.291	109.583	112.966	121.411	105.572	109.774	112.815
1324	108.473	124.456			121.031	98.903	95.6487	107.432	111.446	114.182	102.083	106.875	109.164
1325	113.339	128.252			124.883	102.251	106.644	109.807	113.826	120.223	106.369	112.942	113.366
1326	111.522	127.524			122.638	99.2124	101.308	108.325	112.741	119.984	107.365	109.356	112.582
1327	111.544	127.652			128.695	99.8625	99.2042	109.22	114.319	119.344	103.705	112.28	111.726
1328	110.298	127.827				98.8946	97.4487	108.276	112.214	117.292	104.968	105.931	111.342
1329	116.543	132.372			131.143	104.239			115.278	123.116	114.893	114.304	117.653
1330	109.582	125.484				98.6908			111.271	119.742		106.636	111.296
1331	108.337	128.433	101.539	104.968	118.217	97.8525			110.528	114.368	103.321	106.453	109.57
1332	110.05	127.732							109.903	120.752	101.665	106.331	111.537
1333	115.464	131.162							115.289	122.293	113.497	112.208	116.736
1334	105.586	122.093	96.3846	105.85	110.394	97.7471	88.319	107.016	110.282	116.13	101.979	100.665	108.206
1335	104.117	120.941	94.643	104.354	108.658	96.9831	89.6315	104.019	110.813	110.16	100.926	100.884	106.278
1336	104.544	121.632	94.5327	105.698	110.742	99.1932	88.4237	106.571	109.6	107.86	101.654	100.767	107.188
1337	103.761	120.987	95.4336	103.211	106.435	96.7813	83.3129	105.964	110.829	106.967	101.16	99.2573	105.505
1338	112.188	127.879	107.02	106.084	125.331	97.5337	113.319	107.513	113.687	116.435	104.365	114.511	109.937
1401	109.427	126.073	99.9913	109.794	119.877	100.601	97.1179	107.375	112.153	117.007	102.932	107.462	110.467
1402	108.863	127.412	101.503	105.689	119.336	99.2466	97.0646	109.398	111.712	115.057	101.081	107.803	109.691
1403	111.454	126.057	102.003	113.407	120.72	102.32	103.886	110.653	112.705	119.168	104.417	110.479	112.724
1404	107.89	120.317		106.502	119.286	98.8526	97.5179	107.798	111.729	116.547	102.466	106.609	109.012
1405	108.656	128.005		105.992	118.288	97.681	97.501	106.114	113.315	116.5	102.158	107.336	109.077
1406	109.916	128.519		113.792	120.134	99.5396	97.4881	110.174	110.011	117.289	104.226	107.004	111.925
1407	109.516	128.111		109.116	120.605	97.946			111.924	118.179	103.324	107.927	110.903
1408	109.956	126.947			120.257	99.3241			111.379	116.495	103.951	107.617	111.083
1409	109.756	126.717			119.624	98.4379	101.37	108.526	113.468	116.994	103.287	108.955	110.668
1410	103.78	121.033		103.993	111.256	96.2313	87.2447	105.256	109.998	110.739	99.2895	100.14	106.152
1411	111.365	127.269	103.057	114.599	124.599	99.8305	101.464	109.021	113.024	118.877	105.083	110.804	112.517
1412	107.849	122.835			118.413	98.4751			111.302	114.514	102.31	107.542	108.804
1413	111.8	128.267	103.406	112.789	122.928	101.165	99.7277	109.304	113.023	119.369	107.214	109.287	113.238
1414	112.922	128.581	102.784	111.849	123.133	99.959	116.487	108.407	113.091	121.579	103.96	113.877	112.299
1415	110.962	128.769			121.273	101.323	95.1055	108.708	113.804	119.205	104.887	106.979	112.234
1416	111.176	126.096			127.622	100.406	101.092	109.502	112.765	117.868	105.743	111.419	111.479
1417	111.207	124.271					107.194	110.248	112.742	119.936	103.156	111.895	111.066
1418	107.812	128.233			121.204	101.796	90.8589	106.42	111.539	112.458	102.431	104.89	109.814
1419	105.874	121.325	94.3577	105.063	113.718	96.6599	92.7556	106.307	109.945	115.051	102.475	103.183	107.785
1420	111.037	127.794				100.076	98.1986	109.591	112.338	120.701	104.199	108.027	112.355
1421	109.324	126.955	100.039	104.857	119.038	97.4337			112.094	120.895	104.012	108.051	110.556
1422	110.508	128.049	101.371	106.65	124.642	98.2372			111.902	118.248	107.617	110.237	111.192
1423	113.632	128.542	104.384	113.729	127.938	101.84			113.774	115.005	111.181	112.465	113.682
1424	114.721	130.701	107.179	113.632	127.428	104.189	103.333	110.094	114.326	123.365	110.568	113.837	115.165
1425	107.398	127.127	97.6817	109.733	112.822	98.1994	94.7724	106.753	110.644	111.867	104.287	104.033	109.607
1426	114.206	130.196			122.176	101.935			114.011	123.765	111.505	110.009	115.918
1427	102.865				105.688	96.0438	88.7522	104.412	109.663	108.132	100.842	99.1875	106.079
1428	107.381	121.818				97.243	93.7448	105.943	112.452	119.036	101.248	105.527	108.468
1429	110.269	127.082			122.401	99.4036	98.5982	108.736	111.589	120.178	103.028	108.008	111.091
1430	111.861				121.412	99.519	103.903	109.546	113.531	119.043	107.922	110.55	112.465
1431	106.656				116.157	97.9062	95.6469	105.892	110.106	114.496	101.895	104.017	108.563
1432	109.185				120.424	98.7482	99.4101	107.272	112.232	119.056	102.419	108.615	110.514
1433	110.804	128.13			117.634	99.0606			111.032	119.749	105.461	106.513	112.417
1434	110.884	128.163			122.847	100.765	99.4232	108.797	113.743	118.805	104.219	110.343	111.953
1441	114.427	128.674	106.323	111.778	130.295	102.117	105.016	110.163	114.002	122.475	109.677	114.061	114.138
	113.065	124.512	108.844									116.488	109.459
1443	117.236	131.102	110.21	115.688	128.27	104.525	119.817	116.626	115.181	121.395	113.455	117.829	117.183
	112.726	129.005	106.494	109.535								114.64	111.986
1501	108.504				116.216	97.914	97.943	107.396	110.331	115.601	102.897	105.529	108.979
1502	109.964					98.627	103.854	108.235	112.229	115.887	102.304	109.945	109.805
1503	111.501					99.3607	99.2076	109.923	113.795	119.596	107.534	108.776	112.725
1504	109.832				120.517	99.885	100.467	109.278	111.71	116.773	102.372	108.848	110.566
1505	110.377				119.318	98.4638	105.671	108.553	112.916	116.921	103.418	110.539	109.809
1506	107.628				119.286	96.3953	95.3219	106.737	112.707	113.515	102.054	106.106	108.332
1507	108.05				111.084	98.2508	97.8228	108.465	112.912	118.945	103.702	104.997	110.724
1508	110.47				121.054	99.3949	101.685	108.508	112.039	117.548	107.098	108.885	111.502
1509	113.439				127.233	102.859	109.13	109.564	114.182	119.874	105.696	114.189	112.873
1510	111.127				123.029	99.3315	103.398	109.313	112.851	118.97	104.65	110.56	111.68
1511	111.287						96.9474	109.307	114.478	120.316	110.348	108.901	113.949
1512	112.479					100.006	105.279	108.78	114.328	120.784	105.202	112.202	112.083
1513	110.814				123.527	98.8477	100.375	109.548	113.606	117.487	105.371	109.626	111.378
1514	107.353				116.047	98.5365	95.5981	106.818	112.203	117.722	102.242	105.383	109.83
1515	115.535				126.666	104.331	108.436	112.758	115.326	122.285	110.214	113.429	115.588
1516	111.926						102.579	110.117	113.927	118.578	107.709	109.751	112.724
1517	109.957						99.3722	108.834	111.898	118.432	105.272	108.096	111.87
1518	109.263						99.0081	108.75	112.457	118.425	106.855	108.042	111.559
1519	112.34						103.443	108.317	113.636	118.839	107.951	111.661	112.269
1520	109.154				120.721	98.355	96.631	107.675	112.667	117.812	102.599	107.404	110.006
1521	106.937				113.413	96.9978	91.8889	107.527	111.791	116.852	101.404	102.804	109.483
1522	107.885				116.158	98.3524	97.7327	107.304	110.363	116.224	103.195	104.921	109.733
1523	108.201						103.871	106.739	111.069	111.784	101.797	110.159	107.952
1524	109.258					99.4746	101.356	106.941	112.127	115.269	101.805	108.503	109.276
1525	108.757				119.273	98.4879	98.5028	107.859	111.062	112.578	101.156	107.175	108.532
1526	106.524				113.772	98.284	92.5949	108.251	109.857	115.294	102.378	102.933	109.582
1527	107.097				110.355	97.7159	95.4987	107.658	111.498	112.687	102.239	102.735	108.481
1528	112.282				125.238	100.09	102.636	108.693	112.851	120.852	107.992	111.434	113.071
1529	112.323				131.129	99.9476	104.727	110.254	113.291	120.439	104.078	114.173	112.123
1530	110.547				117.894	100.151	104.027	109.273	111.886	118.719	104.917	108.725	111.622
1531	109.841				118.575	99.3487	99.3452	107.507	111.726	119.256	103.544	107.397	110.861
1532	106.598				113.154	96.9836	91.0754	107.073	112.432	116.625	101.112	102.745	109.009
1533	106.481				109.552	97.8117	91.8166	106.759	112.145	114.692	102.567	101.633	109.065
1534	108.246				114.508		97.778	107.817	111.964	117.798	102.782	106.076	110.587
1535	108.337				116.579	98.2561	96.9576	109.379	110.35	116.356	103.811	105.207	110.136
1536	108.608				115.618	98.3768	101.219	108.183	111.986	115.113	103.968	107.01	109.474
1537	106.04					99.3434	89.2747	106.211	110.961	115.963	99.647	101.793	108.814
1538	108.716				115.981	99.2135	96.9507	108.325	112.781	118.449	103.658	106.109	111.121
1539	109.853				118.59		96.8429	107.95	112.96	118.286	107.294	107.09	112.11
1540	108.72				115.357	98.8723	101.23	107.855	111.479	115.83	102.362	107.091	109.798
1541	107.554					98.9603	96.4421	106.904	110.801	113.368	102.903	105.124	109.242
1542	109.548				122.262	98.5882	100.8	108.442	112.946	119.593	102.525	109.793	110.603
1543	110.469				120.623	98.9241	101.173	109.147	113.408	117.555	103.658	109.112	111.092
1544	109.896						100.025	109.355	111.77	119.075	103.889	108.485	111.393
1545	114.732						105.205	108.88	115.231	123.219	110.291	112.464	115.326
1546	109.978						98.4048	108.376	113.038	118.349	106.263	108.498	111.751
1547	109.478						95.2935	109.295	112.009	117.42	107.074	106.154	112.048
1548	107.367						96.0513	107.14	111.205	113.576	102.252	105.612	108.151
1549	111.683				121.934	100.357	103.084	108.393	112.814	122.477	106.357	110.51	112.767
1550	109.928				121.681	98.6098	99.4114	108.911	111.669	118.737	103.801	109.095	110.797
1551	110.873				121.65	99.4822	102.015	109.77	113.103	118.605	103.254	110.069	111.447
1552	110.796				122.09	100.554	99.6776	109.562	113.449	118.002	104.442	109.273	111.77
1553	109.432						99.013	107.652	113.354	116.777	103.717	108.541	109.811
1554	109.688						98.34	107.976	112.441	118.377	103.454	106.683	110.628
1555	111.794						103.35	109.107	112.546	120.857	106.3	110.202	113.022
1556	111.272				123.149	100.027	101.436	109.407	112.923	118.735	105.557	110.449	112.152
1557	109.584				119.245	98.9734	98.3549	108.435	112.863	116.633	105.179	108.566	110.798
1558	108.19				119.263		96.1522	107.52	111.947	116.141	102.037	106.723	108.816
1559	110.888				123.169	99.0593	97.7425	109.143	113.143	119.904	105.553	109.076	111.713
1560	109.144				123.191	99.2632	97.8315	106.705	112.038	115.887	102.285	108.105	109.578
1561	109.352			111.65	119.48	97.7796	97.3256	108.017	113.198	117.743	104.017	107.378	110.61
1562	109.206				118.749	99.2448	99.7703	108.487	111.472	118.164	101.263	107.28	110.344
1563	108.342					97.2151	97.1252	107.841	110.727	116.963	101.634	106.28	109.489
1564	106.978					97.3936	94.834	106.905	111.035	112.8	100.361	104.128	108.164
1565	110.777				126.321	98.0039	100.695	109.34	112.945	118.809	105.416	110.665	111.436
1566	110.202				124.289	98.4903	97.7465	108.318	111.748	118.023	106.216	109.396	111.149
1567	111.035				119.622	101.465	109.236	109.354	111.524	116.768	102.387	110.744	110.868
1568	109.379				121.205	98.6173	99.7042	107.698	111.845	115.656	102.775	108.491	109.768
1569	109.596				120.382	98.0946	101.261	107.489	113.068	118.3	102.065	109.572	110.092
1570	108.626			109.187	117.52	98.8596	98.0267	107.083	112.414	115.839	102.698	106.055	109.832
1571	110.073			113.276	118.918	98.9628	97.6674	109.242	112.589	118.994	103.681	107.906	111.612
1572	111.078			112.093	121.529	99.5688	105.428	109.2	114.622	117.932	104.256	111.182	111.876
1573	110.629			110.252	120.638	97.8065	100.112	108.008	112.478	121.705	103.729	108.474	111.578
1574	109.644			109.909	120.091	98.0988	102.697	108.226	112.231	118.984	103.242	109.208	111.067
1575	113.054				126.785	101.132	107.431	109.113	113.37	119.86	105.943	113.174	112.355
1576	111.098				123.783	100.02	99.612	110.085	111.789	120.449	105.372	109.112	112.745
1577	109.854			112.171	120.874	99.5502	99.7965	107.414	112.172	116.234	103.006	108.637	110.651
1578	106.36					99.1989	97.0986	107.443	111.76	110.059	100.241	107.276	107.791
1579	111.566			112.31	126.659	98.719	102.293	109.557	112.173	117.914	104.198	111.845	111.609
1580	111.577				118.289		104.945	108.748	111.958	118.059	106.79	109.528	112.243
1581	111.937				123.888	98.2504	107.196	109.007	112.122	119.788	102.991	111.446	111.082
1582	111.556			113.799	123.294	99.424	100.283	110.326	112.279	118.964	105.599	108.906	112.315
1583	110.195			110.861	125.062	98.9161	99.3437	107.689	110.591	119.286	103.323	108.297	111.091
1584	109.211				114.66	99.2789	102.477	108.965	111.849	116.602	103.557	107.004	110.586
1585	111.109				120.6	100.322	104.314	109.811	112.956	118.729	104.985	109.888	111.691
1586	109.178			110.064	118.981	98.7579	103.328	107.127	111.243	114.862	101.446	109.12	109.268
1587	110.086					98.258	101.122	108.405	112.194	118.581	105.253	107.842	111.021
1588	112.067				122.17	101.396	108.082	110.236	113.061	121.507	104.435	112.159	113.006
1589	108.795				115.215	99.4745	101.313	108.753	112.077	117.48	103.306	106.592	110.767
1590	108.704				116.818	97.3749	96.3526	108.798	110.499	116.532	103.91	105.388	110.029
1591	107.222				113.639	97.7499	94.5971	108.389	111.778	118.265	102.618	104.443	110.036
1592	109.424				121.921	97.7941	99.7979	108.149	112.565	118.238	103.136	108.343	110.313
1593	110.255				120.599	98.5509	102.124	108.487	112.541	118.007	105.273	109.021	110.662
1594	110.341				120.872	100.189	101.633	108.704	112.701	119.246	105.974	109.356	112.006
1595	110.836					101.011	100.358	110.121	113.53	119.143	105.406	109.449	112.549
1596	108.571				116.499	97.9767	99.4171	107.742	112.125	118.188	103.945	107.428	110.687
1597	110.558				119.714	100.209	101.149	108.869	113.098	119.416	105.959	109.215	112.196
1598	109.246				120.717	98.7307			112.097	118.766		107.676	111.597
1599	113.232				127.629	99.2539			113.903	121.107	107.216	112.418	113.185
1600	110.3				117.874	100.79	102.798	108.067	111.613	118.241	103.972	108.189	111.297
1601	112.264				127.557	101.614	100.388	109.372	112.125	116.804	107.745	110.549	112.469
1602	111.607		100.946		127.562	101.322	97.3415	109.45	113.08	116.587	106.479	109.993	112.286
1603	110.501		97.7837				101.669	109.868	113.373	119.412	104.314	107.384	112.295
1604	112.79		100.566			101.288	110.79	109.617	113.306	118.889	108.125	111.852	113.082
1605	108.287		98.6755		120.078	97.2551	99.0445	108.164	111.528	112.382	100.71	107.45	107.598
1606	106.241		98.0271		114.706		93.2737	107.14	110.837	114.251	101.477	103.95	107.846
1607	109.403		99.817			97.9932	101.411	108.697	113.495	115.762	101.031	109.195	109.49
1608	108.941		97.9027		117.212	98.2299	101.497	107.822	110.909	118.133	102.872	106.883	110.388
1609	110.046		100.876		119.314	98.8887	101.512	108.35	111.802	120.239	103.799	107.794	111.291
1610	109.871		100.755		121.046	99.419	98.5214	108.425	113.17	119.577	104.341	108.568	111.427
1611	109.157		99.8563			98.8861	99.2426	108.257	111.995	115.967	103.854	107.903	110.243
1612	109.711		101.783		122.659	99.6153	95.8571	108.576	113.538	118.675	104.151	108.636	111.396
1613	111.324		102.397		123.663	104.646	103.343	110.01	113.569	119.396	104.982	110.94	113.526
1614	109.428		100.552		114.896	100.496	101.864	107.944	111.787	118.004	103.623	107.84	111.122
1615	110.329		101.947				95.7008	108.174	112.924	120.497	103.885	108.019	111.429
1616	113.303		105.332		126.619	102.392	105.011	111.737	113.61	118.75	108.735	112.207	113.471
1617	108.231		99.7209		116.436		93.7199	109.446	111.468	117.197	103.537	105.689	110.931
1618	109.152		98.4945				102.838	109.016	111.074	116.228	102.474	108.362	110.041
1619	109.991		101.506		121.223		97.8662	110.141	113.309	117.196	105.734	108.483	111.495
1620	111.923		105.134				105.257	109.419	113.153	120.599	105.015	111.569	112.246
1621	109.012		100.958		120.866		99.7732	108.412	112.495	116.883	103.402	108.69	110.378
1622	109.855		101.565		120.011		101.263	108.194	112.374	117.909	103.533	109.11	110.434
1623	112.888		103.414		125.832		109.755	108.88	111.774	118.831	106.644	113.312	112.127
1624	109.827		102.535		119.578		99.0406	107.679	113.747	115.683	102.114	108.134	109.4
1625	111.087		100.813		124.356		104.726	108.483	112.827	118.737	103.266	110.397	111.049
1626	113.144			113.912	125.128				111.687	120.653		111.435	114.156
1627	105.763			105.203	114.435				111.251	112.786	97.0754	104.704	105.165
1628	114.456			115.522	129.066				112.237	121.308	104.715	112.964	114.35
1629	114.242			112.227	131.762				113.537	123.091	106.902	114.358	114.596
1630	112.691			112.379	124.955						104.154	113.338	112.612
1631	114.575			114.79	128.659				111.616	120.281	111.584	112.395	115.477
1632	115.788			111.817	130.912						108.692	118.039	113.835
1633	114.029			115.585	122.91				113.851	123.982	108.65	109.745	116.113
1634	110.198			110.922	125.266				110.111	116.402	103.024	109.826	110.426
1635	113.489			115.221	127.636				111.006	121.799	107.736	111.086	115.402
1636	112.906			111.055	135.87				110.021	119.205	106.38	115.365	112.385

## Sheet: Days_to_heading
ID	mean_Global	2015_V	2016_V	2017_S	2017_V	2019_S	2019_V	2020_S	2020_V	2021_V	mean_S	mean_V
1006	61.4196	71.8973	62.0303	58.4658	59.783	47.8822	68.5478	62.2031	67.4881	65.6463	56.398	66.0024
1009	60.5873	70.8417	60.988	57.7837	59.7258	45.9762	67.7051	61.6117	66.4533	64.7304	55.5672	65.2427
1005	59.8124	69.6641	62.277	57.3656	58.8001	47.2045	67.382	60.6316	65.0427	62.7822	55.0176	64.1351
1011	60.1014	70.8781	60.5753	56.5572	58.5544	45.9225	66.8702	61.8803	66.2445	64.1951	55.0527	64.5541
1003	58.0277	69.0307	59.8545	54.7617	55.7483	44.994	65.6085	59.3071	64.1272	60.7923	52.9338	62.4598
1029	60.7236	69.7402		58.648	59.0078	48.1261	67.8821	62.9437	65.4182	64.7632	56.6781	64.7681
1031	57.7989	69.4639	58.9184	54.5078	56.2901	43.9901	65.2802	59.3405	62.5047	62.146	52.6467	62.4518
1036	60.8162	71.0073	62.5549	57.3011	59.1735	47.0755	68.0594	61.4642	66.6492	65.1027	55.357	65.4933
1043	61.5882	72.088	62.8742	58.3928	59.3532	48.442	69.4324	62.3883	66.6073	66.5728	56.3423	66.1206
1044	62.2157	71.7811		58.4409	60.0647			63.1997	67.8636	67.905	56.8972	66.8541
1045	60.8416	71.1765		58.226	58.9551			61.5689	66.1424	65.4372	55.8144	65.2477
1046	56.6051	67.7811		53.1984	54.7021			59.174	61.0174	59.9343	52.1445	60.72
1048	59.8705	69.2899	60.6672	57.0081	58.2689	51.8876	67.4794	59.5063	65.8652	63.038	55.4178	64.0394
1052	62.181	70.8457						63.245	69.426	65.4078	57.551	66.5754
1050	62.2244	71.1965	63.2897	59.9076	60.3622			63.6325	67.937	64.7229	57.9538	66.1949
1054	61.4955	69.9164						63.2651	67.2798	65.2914	57.7319	65.4988
1058	60.6395	69.6585	60.8415	62.5685	60.1931			61.0823	66.1326	61.9229	57.8033	64.2909
1064	62.3746	70.2198		63.9538	61.8698			63.1088	66.4932	65.1319	59.5833	65.8203
1066	61.7757	70.9225	63.9242	60.4841	59.8955			62.4956	66.9768	64.6859	57.5388	65.7671
1068	57.9823	68.2158	59.4383	54.7027	56.6279	47.2256	65.1271	60.2713	62.4563	60.8649	53.8968	62.0565
1032	62.7299	74.1946	63.1996	59.7337	60.6976	48.9041	70.0227	63.2922	68.444	66.8804	57.6102	67.3073
1039	58.8893	69.737		55.4335	56.7162			60.0756	64.8913	61.514	53.8273	63.2034
1075	58.3295	68.7032	60.2092	54.8673	56.4107	46.0724	66.3391	59.6139	62.8564	61.7798	53.47	62.7494
1027	58.9121	69.1698	62.0286	55.0894	57.474	45.7985	65.4997	60.4109	64.5165	61.8343	53.7174	63.4088
1038	59.1805	69.5572	59.6846	56.6383	56.5321	44.9152	67.5614	60.8761	65.8285	62.2599	54.4939	63.6343
1071	57.138	67.4624				45.9935	64.4506	59.5412	61.503	59.3962	53.9491	60.8575
1073	61.8137	70.8851	63.9477	59.8076	62.2516	48.9557	69.2821	62.2247	65.9207	65.2793	57.0601	66.1471
1086	62.5827	70.9432	63.1227	62.8718	60.9251	59.966	69.7398	62.2783	65.8771	64.5378	60.4228	65.8681
1121	64.6595	71.9997			64.2927			65.2389	71.1035	68.4542	59.7036	68.9482
1124	61.4408	70.3451						62.4421	67.4229	65.963	56.6074	65.8586
1127	60.8338	69.4176			60.3091			62.5046	65.9829	64.5757	56.8257	64.9664
1131	62.4343	71.3493	63.4008	61.5828	62.5166			61.9427	67.855	65.502	57.8451	66.6093
1134	63.9009	71.6828			63.633			64.8525	69.9334	68.2132	59.1997	68.3125
1137	60.9506	70.9303	62.1454	60.2565	59.5774			60.5352	66.8111	64.1191	56.4658	65.2982
1141	60.3881	70.6033								63.7492		64.7739
1142	60.7732	70.8271								64.5823		65.2211
1145	60.1638	71.3112								62.6739		64.6315
1041	57.8035	68.8711	60.0695	53.0413	56.0361	44.2002	65.9246	59.0002	64.1831	60.5862	52.1968	62.6783
1170	60.3942	70.9337	61.6077	56.8555	58.9158	45.1352	67.7997	61.4381	66.5762	64.4766	54.821	65.0846
1171	59.2347	69.8806		55.4804	57.969	44.7321	67.2295	59.8935	65.692	62.866	53.6837	63.9729
1172	61.7692	70.9087	64.972	58.531	59.7276	48.151	68.7808	62.3849	67.6299	64.8996	56.3907	66.0833
1173	61.0951	70.6648	62.608	59.2579	59.466	49.0345	68.5616	62.2055	66.4246	64.5688	56.692	65.3538
1174	61.328	71.251	61.8831	59.1928	60.5873	49.0462	69.0127	62.0553	66.563	64.5263	56.7917	65.5909
1175	60.1498	69.9926		57.5717	58.842			60.8074	65.6755	64.2454	55.301	64.5831
1176	60.2194	70.3119	62.1821	57.4523	58.4332			60.0141	65.8348	64.5148	54.7658	64.8464
1177	60.0371	70.3897		56.8701	58.8529			60.9376	65.4411	63.3245	55.0956	64.657
1178	61.1625	71.4512		58.1443	59.4219	45.9206	68.6825	62.4985	67.4433	64.5721	55.8607	65.6861
1179	59.5063	70.0164		57.5804	56.8183	45.9308	66.6151	60.9338	66.1854	62.4375	55.038	63.7906
1180	60.5502	71.0414		57.1214	58.689			61.9354	66.5951	64.1224	55.529	65.0391
1181	62.7843	71.4607		60.3488	62.003	50.4746	69.6232	63.5206	68.2467	67.315	58.052	67.1479
1182	60.6383	70.7595			58.6501	48.7388	67.652	61.1633	66.4359	64.2107	55.8476	65.0205
1183	63.0139	71.9848		60.6816	62.5026	52.1871	69.6927	63.6456	67.6735	67.0583	58.5628	67.1841
1186	60.4947	69.9746		58.0772	59.1499	50.9827	68.2051	60.4887	65.3742	63.4568	56.029	64.7575
1187	60.0655	70.4154		55.9044	57.8348	48.0938	67.3137	61.2975	65.7797	64.6542	55.0448	64.5506
1188	60.3989	70.8422		57.016	58.4196	46.0449	68.2022	60.7924	66.6941	64.8719	54.7651	65.1878
1189	61.5433	72.3106	62.0485	56.7228	59.3991	48.9735	68.1949	63.0994	68.9684	65.5521	56.2384	66.1
1190	62.0607	72.7581		59.0936	60.7666	49.0105	68.954	63.0841	67.7897	65.1996	57.0333	66.4808
1191	59.9459	71.1628	61.4692	57.5303	57.6899	45.0276	67.3794	59.8836	66.1462	64.3797	54.3577	64.6695
1192	62.7377	72.695		59.8428	61.0019	51.002	69.7732	63.8003	67.8187	66.3348	58.2031	66.9153
1193	59.7281	69.6021	61.2724	57.0808	57.1408	46.1083	67.3871	60.4015	65.6145	64.1876	54.6392	64.2461
1194	61.05	70.8479	62.173	58.2226	59.7965	48.1653	68.0418	61.9757	66.7963	65.1669	56.1368	65.5264
1106	61.3102	69.9194	61.5634	62.0196	60.7537			61.6478	66.5028	64.9568	57.8566	65.2661
1102	59.2843	69.9835			57.7127					62.4107		63.8203
1091	63.6578	71.9556	63.3944	66.1239				63.7214	68.4752		60.9402	66.5816
1079	56.8927	66.9519						58.8269	61.9375	59.537	53.1615	60.9754
1080	58.7708	68.9293			57.6837			61.0446	64.2452	60.7684	55.3151	62.8593
1111	61.092	71.1098	62.5558		59.7274							65.5857
1114	62.2875	72.2379								65.7607		66.6496
1081	60.1785	70.4946		57.0471	58.0963					65.2474	54.813	64.6056
1082	60.5255	71.092			58.3107					63.5297		64.9087
1083	60.0752	70.093			57.9264					64.086		64.393
1084	58.9709	68.7805		56.1999						62.3307	54.167	63.259
1085	58.8461	70.1701		55.3378						62.0575	53.0998	63.9302
1020	58.9767	69.6197	62.2779	55.3601	57.6201	44.0144	65.8226	59.0926	64.3815	63.731	52.8229	63.8184
1018	60.3153	70.6706	61.5522	56.4889	57.8726	45.8281	68.0054	61.5588	66.5212	64.6409	54.8549	64.8362
1016	61.1983	70.5074	62.3357	58.3947	59.2833	50.265	68.0674	61.3766	66.732	65.358	56.5409	65.421
1152	61.7964	72.283	62.5303	58.3788	59.8272	47.8891	69.1587	63.4149	67.0294	66.6083	56.6631	66.3552
1148	61.688	72.9946		58.4232	59.2896	47.6302	69.6827	62.751	67.5225	66.6812	56.2019	66.7125
1158	61.1086	70.3915	60.9577	60.2527	60.8385			61.5435	66.3158	64.0595	57.0512	65.1645
1161	60.5065	70.6407	61.1079	58.9046	59.7694			60.3695	65.4733	64.1104	55.7194	64.7931
1164	63.7665	70.8643	64.469	63.7607	63.9401			64.5824	69.1069	67.2285	60.1932	67.7971
1057	65.3922	72.7899	69.4381	63.9327	64.4934			64.9144	70.4957		60.47	69.7227
1060	63.9868	72.9329						64.3359	70.2992	69.1053	58.6869	68.5254
1063	63.5487	71.072			64.0247			64.3899	69.1687	69.1422	58.359	68.179
1116	60.9658	71.3472	62.6448	57.0117	59.0971	47.0236	68.1404	62.1602	66.9818	64.7605	55.5624	65.4785
1119	58.6154	69.8677	59.1074	55.7438	56.0183			59.379	64.2413	62.3634	53.7405	62.9956
1120	59.2333	70.0343	61.3925	55.5695	57.6914			58.9543	64.5972	64.0539	53.3384	64.0541
1166	61.5927	70.0853	63.5716	61.1446	60.0266			62.8978	66.5091	63.9734	58.0772	65.4343
1168	63.5723	71.4154	64.9744	62.4031	63.2854	52.7711	71.7373	63.4798	67.4883	67.314	59.3878	67.6949
1275	60.8344	71.1648			59.6572	46.0584	68.751	60.4343	66.2453	65.7106	54.4957	65.6709
1087	62.6043	69.7381	61.5286	62.0312	60.0882	59.9964	68.7397	62.2512	67.2961	64.0959	61.3841	65.3429
1301	61.7669	70.63		59.2467	60.4885	50.0165	69.0028	62.954	67.229	65.0172	57.3953	65.9562
1302	60.356	70.9497		56.7715	59.1879	47.9557	67.3025	60.9454	66.9037	63.9863	55.1516	64.972
1303	59.4131	69.608		56.0129				60.515	66.2028	62.114	54.4779	63.9348
1304	61.9219	71.1098		60.1555	60.8068			62.9839	67.3633	65.6716	57.7987	66.1689
1305	64.342	75.0143		60.5117	63.4128			63.9793	69.7983	68.827	58.3224	69.2661
1306	58.1226	68.7836		54.1004	56.0191			59.8804	63.684	61.7688	52.9244	62.7031
1307	60.3809	70.7388		56.7667				61.6187	66.8259	63.5849	55.0952	65.0207
1308	59.5274	69.9762		55.9881	58.2303	46.1644	67.7205	60.8303	65.6384	62.8174	54.4011	64.1344
1309	62.0668	72.9746		58.2356	59.7824	48.6005	69.2189	62.5055	68.8714	66.4564	56.6255	66.8403
1310	60.9271	71.1033	62.4988	58.2643	58.9428			61.4229	66.8395	65.3599	55.8335	65.551
1311	62.2277	72.4062		59.1419	60.0549			62.7547	68.6893	66.449	57.0847	66.8427
1312	62.4366	72.8793		59.3298	59.9186	49.0925	69.1747	63.0392	69.098	67.359	57.1886	67.1756
1313	63.5917	73.0366		59.8887	62.6561	51.2292	70.978	64.3694	69.8078	68.0027	58.3738	68.2043
1314	60.9004	70.854		57.685	59.6362	46.9	68.6274	62.1898	66.6474	64.7489	55.5678	65.4858
1315	61.1232	71.5932		57.7601	59.7085			62.3807	66.7058	64.943	55.933	65.6713
1316	61.0741	70.9002		57.3056	59.277			62.4577	67.0995	65.3796	55.8417	65.6634
1317	61.1853	71.6684		58.4281	59.6651			61.2904	66.3288	65.4061	55.9843	65.7533
1318	61.8487	72.3422		59.3454		47.8197	68.6888	62.8576	66.6806	65.9409	56.9958	66.2967
1319	61.3093	71.5768		58.4046	59.1497	48.0825	68.5685	62.4921	66.6867	65.9113	56.418	65.7281
1320	61.1571	71.6197		57.9985	59.3371	47.9732	68.9656	61.8694	67.4255	65.3018	55.8241	65.9841
1321	61.1978	71.9997	61.4845	58.9347	58.9471	51.1915	68.3472	61.3576	66.0394	65.6162	56.8411	65.3831
1322	58.859	67.9062	60.6133	57.4839	56.5939			60.5732	64.2604	61.9873	55.0798	62.9238
1323	61.2372	70.9503				46.9475	68.5193	62.1814	67.5478	65.2167	55.7683	65.7606
1324	59.9084	70.5681		56.5516	58.2757	47	66.9612	60.7556	66.0787	63.124	54.841	64.4708
1325	60.3199	70.8998		56.6615	57.9648	47.1355	67.8078	61.2655	66.6267	64.2444	55.0049	64.8896
1326	59.7953	69.8017		55.7585	58.3672	45.9339	67.3874	60.9172	66.5976	63.2694	54.3256	64.5854
1327	59.7802	70.4188		55.7149	57.8086	46.7334	67.3573	60.3909	65.7536	64.0448	54.4553	64.3261
1328	61.1172	71.1518			58.9999	47.005	68.9447	61.5102	67.4684	64.9511	55.4626	65.6522
1329	64.1778	73.695		61.3911	63.519			64.3636	69.6062	69.014	58.8311	68.8659
1330	58.9264	69.088			57.2787			60.1463	64.6623		54.3848	63.2353
1331	57.2071	66.6365	59.0312	55.0929	56.0613			59.6446	62.145	59.4342	53.4448	61.3333
1332	60.0898	69.8199						61.3902	66.0392	62.7819	55.705	64.263
1333	62.3168	70.8199						63.3726	68.6873	66.604	57.6817	66.6489
1334	61.0845	71.4746	62.3569	58.4046	59.07	48.2307	68.3782	61.4631	66.5228	65.6834	56.0746	65.5641
1335	58.5957	69.79	59.9729	55.6151	56.8531	44.0646	65.3319	59.8424	64.461	62.7875	53.4064	63.1913
1336	60.0809	71.347	61.1412	57.0979	58.2857	43.0572	67.7775	59.9757	65.2377	65.7934	53.8934	65.0157
1337	60.55	71.6706	61.522	57.6028	59.7007	43.9311	68.3319	59.6451	65.3692	66.2967	54.2315	65.527
1338	60.5002	69.0789	60.539	61.5644	59.7939	55.009	67.3967	60.2717	65.5182	60.5156	58.1242	63.8508
1401	60.8746	70.8622	62.3079	57.9146	59.7883	47.9275	68.3085	61.6241	66.1834	64.5783	55.7981	65.3258
1402	60.8518	70.2341	61.409	59.0199	59.7911	49.9099	68.5351	61.3498	65.4022	64.357	56.587	64.7939
1403	61.6064	71.4961	62.9818	58.8729	60.0026	49.9286	68.9221	62.4774	67.2617	64.6721	57.028	65.9005
1404	59.0056	69.6689	59.8521	55.41	56.7628	46.2287	66.588	60.6172	65.5142	62.933	54.1046	63.4513
1405	59.6799	70.6386	61.5153	55.8465	58.2476	46.1327	66.7946	60.6154	65.6287	64.2326	54.1196	64.4484
1406	62.1833	71.8038	62.981	59.026	59.6147	49.101	69.8828	63.1367	68.5477	67.0286	57.0736	66.6682
1407	59.944	70.229	61.1433	56.7929	58.2839			60.9736	65.6621	63.9596	55.0535	64.4186
1408	59.5704	70.2064		55.7011	57.5367			59.7443	65.9889	63.7068	54.027	64.255
1409	60.2939	71.0936		57.0706	58.6686	47.2305	67.4546	61.4619	66.3123	64.2855	55.2424	64.8471
1410	60.0762	70.9534	61.0356	56.7824	58.3362	46.9291	68.2969	60.8787	65.9959	64.3689	54.7665	64.775
1411	60.0065	69.7783	61.6393	57.2506	58.2752	46.952	66.8244	61.5848	66.3513	63.1253	55.3719	64.4398
1412	59.6465	69.9104		56.8901	58.36			59.9309	65.3519	62.9997	54.5057	64.2052
1413	61.0768	72.0975	62.0213	57.969	59.3152	47.2714	67.9747	62.3899	66.925	65.2103	55.9003	65.5836
1414	59.8253	69.6207	60.0863	55.1812	57.384	59.8492	66.9048	59.4908	65.2686	62.681	56.3694	63.6685
1415	60.703	70.7631		57.6061	60.1528	46.6227	67.5848	61.7392	66.6378	65.1008	55.2667	65.3071
1416	61.5081	70.8289		58.1344	60.6484	48.87	68.9043	63.061	66.4423	64.9087	56.7897	65.775
1417	61.989	70.9725				50.9622	70.1465	62.8388	67.4334	65.3605	57.8829	66.2107
1418	62.1271	71.8844		58.7767	62.4099	50.9944	68.4461	61.6846	67.3471	66.1166	56.8764	66.7578
1419	61.6202	70.9549	62.9165	58.4641	60.1648	48.966	68.2355	61.9334	68.3373	66.3728	56.324	66.2021
1420	61.4222	71.0073			59.9396	47.9119	68.7951	61.8489	66.7325	65.9134	56.0905	65.8735
1421	57.692	67.5917	58.7771	54.7147	55.867			58.8364	64.3148	60.2883	53.0226	62.0312
1422	60.1242	69.9875	60.0631	58.3013	58.2758			61.3187	65.6318	63.7864	56.041	64.1008
1423	60.4222	69.5414	61.482	58.7652	59.0679			62.1265	65.2424	63.2872	56.4567	64.3559
1424	62.7021	73.3711	63.2697	59.351	61.9055	49.1756	69.6349	64.7464	68.381	66.8363	57.668	67.2853
1425	59.8473	70.7805	61.4927	56.9976	57.945	43.9458	66.8056	60.0593	65.885	64.3179	54.1278	64.4592
1426	64.0108	73.1045		61.2381	63.0446			65.329	69.1316	67.9804	59.4231	68.2905
1427	58.8026			54.682	57.8704	44.669	67.0065	59.3635	65.4858	63.8349	52.7994	64.2633
1428	60.2426	70.9836			58.3699	45.2273	67.1641	61.1345	66.4482	64.5632	54.6555	64.9098
1429	60.3139	70.9582		57.7934	59.1987	46.4892	67.6528	60.3436	66.3974	64.0968	54.8184	64.9198
1430	61.5469			58.1745	59.7259	45.9094	68.4298	64.4419	68.0683	65.5988	56.634	66.0205
1431	61.4887			58.8601	59.7918	47.9854	69.3782	61.4458	67.117	66.2794	56.1072	66.1366
1432	59.056			56.308	58.1061	43.923	66.5179	59.434	65.34	62.7043	53.6607	63.9089
1433	59.2977	69.803		56.4313	56.5516			60.0959	65.0054	63.419	54.4044	63.7362
1434	61.7027	71.8112		58.6285	59.9922	48.3497	69.73	62.5357	67.182	65.8287	56.6903	66.4198
1441	61.6569	72.9749	61.6143	59.1118	59.8654	47.9604	69.1521	62.0584	68.0726	65.1081	56.4822	66.1381
	59.3055	67.0131	61.7277									63.644
1443	65.3199	73.7581	65.4364	62.547	65.0558	52.9651	74.2284	65.5182	70.3826	70.2705	60.1413	69.8674
	59.7323	70.108	60.5194									63.9322
1501	59.3052			56.3106	57.4962	48.1329	66.2533	59.739	65.4843	62.2563	54.4907	63.4677
1502	61.0511				59.6754	50.9643	68.3098	61.7296	66.3728	63.9951	56.7411	65.1405
1503	61.5511				59.5679	48.1748	68.9769	62.5448	67.8039	65.0333	56.5372	66.03
1504	60.9805			58.2213	60.2893	48.5076	68.3397	61.6621	66.1895	64.6859	56.0921	65.3953
1505	61.7251			58.9314	59.9099	48.9229	69.0529	63.1546	67.2386	65.2298	57.0783	65.9376
1506	59.0382			56.0226	57.943	45.6413	67.1305	60.4277	64.7291	62.4122	54.0149	63.6103
1507	59.9699			57.0289	58.9372	45.9385	66.9073	61.0654	66.5876	63.9684	54.706	64.7537
1508	63.1756			59.5718	61.4221	52.0602	70.982	64.2173	68.529	66.9208	58.2426	67.6535
1509	61.9147			58.9587	59.779	49.9896	68.1237	62.808	68.9288	65.4226	57.2538	66.0941
1510	62.3657			59.519	61.3143	49.8843	68.8969	62.8413	68.073	66.489	57.4508	66.8975
1511	60.8868					47.7828	67.9425	62.4568	66.3048	64.4764	56.3752	65.0669
1512	60.8691				58.7891	48.0047	68.5011	62.3616	65.7905	64.2977	56.398	64.982
1513	62.8622			58.142	61.9073	51.9742	71.6797	63.5068	68.3734	67.0259	57.4142	67.7425
1514	60.396			58.4128	58.4542	46.1013	67.954	61.0558	66.63	64.4877	55.5037	65.0325
1515	62.0246			58.8774	60.4925	51.0105	69.5356	62.6422	67.6513	66.0149	57.0896	66.5017
1516	61.033					49.0825	68.1919	61.5149	66.6627	64.9975	56.1449	65.5255
1517	61.8055					50.1039	68.3943	62.9793	66.9212	65.2778	57.5749	65.6486
1518	61.3679					48.8627	68.6502	62.0349	66.8522	64.9756	56.6248	65.6758
1519	62.4889					51.9801	69.4615	63.3465	67.2448	65.9712	58.4987	66.2904
1520	60.9704			59.5114	59.4591	48.0085	68.1252	62.1045	66.4417	64.1544	56.412	65.2072
1521	59.3847			55.382	57.6137	45.2629	67.1619	59.9214	65.5598	64.4612	53.6378	64.2883
1522	59.3255			56.1282	57.3702	45.2624	66.5882	61.8024	65.871	62.0801	54.6495	63.669
1523	59.4765					47.6584	67.611	59.7838	64.7647	62.5426	54.9246	63.8641
1524	59.0558				57.432	45.9584	66.4181	59.8568	65.4856	61.6795	54.0907	63.3961
1525	59.5409			57.9165	58.2936	48.1799	66.9586	59.9962	64.7358	62.2017	55.2224	63.7109
1526	59.4454			56.1086	58.1808	45.0478	67.2922	60.5645	66.0289	63.3781	54.0289	64.2472
1527	62.9502			60.4827	60.051	49	71.6264	63.9172	69.0382	66.6304	58.019	67.3894
1528	62.4799			59.7976	61.7492	49.9018	68.9538	62.9446	68.0748	66.7203	57.6769	66.9142
1529	61.4576			58.7165	60.077	49.0676	68.1877	63.0634	67.8565	64.6653	56.8195	65.8555
1530	61.1971			58.3755	59.1758	45.9991	68.9393	62.3535	66.874	65.87	55.9209	65.7628
1531	61.1513			57.8303	58.8614	46.9958	68.7851	61.7884	68.5044	64.0943	55.7287	65.7071
1532	59.8645			56.7111	58.212	46.0994	67.6388	60.4951	66.4772	63.6176	54.509	64.5719
1533	60.5273			57.1437	59.0611	47.0665	68.3297	61.8475	66.2856	64.5226	55.4389	65.0358
1534	61.7222			59.227		49.9537	69.3759	62.5642	67.0124	64.688	57.0376	65.9226
1535	61.0086			57.3152	59.9176	48.1728	68.0655	62.0475	66.488	65.3284	55.8417	65.5399
1536	59.0686			55.9281	58.1268	47.9999	65.9577	59.8587	65.4448	62.4439	54.3668	63.534
1537	60.5413				58.4958	47.9793	67.8501	60.4754	66.5131	64.9229	55.2175	64.9456
1538	58.8024			55.1244	57.2518	44.7877	66.7685	60.2202	65.2732	62.3059	53.5672	63.5758
1539	61.3352			57.9513		46.8871	68.8508	62.6266	67.383	65.3392	56.1089	66.0167
1540	58.9552			56.8475	57.2044	47.0755	66.184	59.8781	64.6838	62.1478	54.7352	63.1595
1541	59.3694				57.7482	47.9971	67.0908	59.9855	65.4291	61.901	54.7826	63.7599
1542	60.1768			58.2116	58.5222	47.5688	67.1754	61.3532	65.9078	63.2285	55.6641	64.4464
1543	61.7328			59.0213	60.1897	51.911	69.0255	62.2345	67.1223	65.219	57.3452	65.9341
1544	61.6844					50.9209	68.7982	62.6454	66.7206	65.437	57.5016	65.812
1545	61.1656					47.114	68.5245	61.9895	67.3504	65.0972	55.681	65.7784
1546	60.9054					47.1083	67.9057	62.2511	66.9396	65.0006	55.8093	65.3825
1547	61.1738					47.8411	68.0418	61.823	67.1652	65.3192	56.0446	65.5818
1548	59.5279					44.2057	67.4443	59.5288	65.3358	64.5755	53.1791	64.5503
1549	61.9109			59.234	60.8632	50.0523	68.7393	63.0727	66.8492	65.789	57.317	66.1327
1550	60.893			58.1201	59.366	47.9941	67.5428	62.6163	67.1209	64.3034	56.3665	65.1803
1551	59.9694			56.7181	57.8502	46.1061	67.6683	60.9899	66.6122	64.5409	54.6352	64.7655
1552	59.5686			56.0224	57.8575	45.7001	67.4661	60.9194	66.1104	63.2401	54.4563	64.3231
1553	59.8631					45.9152	66.8907	61.135	66.0008	63.5531	54.971	64.3052
1554	60.0591					46.8852	67.049	61.533	66.0994	63.6735	55.4182	64.3518
1555	60.4348					46.7964	67.2261	61.1035	66.6606	64.0119	55.4742	64.7971
1556	59.9461			56.8911	58.3088	45.5332	67.7322	61.9736	66.36	64.0148	54.7252	64.723
1557	60.1693			56.4428	57.8417	47.8542	67.9137	61.8278	66.2905	63.4107	55.4136	64.4063
1558	59.2496			56.0587		45.9941	66.9668	60.3192	65.9291	63.0119	53.9141	64.1177
1559	63.0706			60.4732	61.3247	51.0424	70.0602	63.6334	68.4721	66.5815	58.3937	67.2157
1560	59.9437			57.5397	58.2642	47.1595	66.9212	60.9727	65.8979	63.6434	55.2724	64.3315
1561	61.3126		62.8388	59.5091	59.7202	49.7798	67.5262	61.3252	66.5046	65.0235	56.8104	65.4576
1562	59.6223			56.7964	58.2852	46.2284	67.8002	59.3842	65.7238	63.9154	54.2168	64.4883
1563	58.6416				56.8181	47.0516	65.4197	59.8244	64.8161	60.9545	54.461	62.5713
1564	61.2126				60.8314	50.0611	68.5917	60.7936	66.4576	65.1124	56.1958	65.8106
1565	60.3274			57.9964	58.5529	45.9207	68.1599	61.793	65.7386	64.1804	55.5927	64.6831
1566	61.8063			59.2738	59.3598	50.1018	68.917	63.0218	67.05	65.3812	57.4201	65.8067
1567	59.8417			56.7298	58.4999	50.2984	67.7467	60.5565	64.7179	61.754	55.4153	63.8687
1568	60.6776			59.3382	59.148	48.8778	67.2296	61.7934	66.5382	63.9035	56.6958	64.8639
1569	60.1779			57.9377	58.1161	45.9827	67.3793	61.0454	66.5364	64.51	55.283	64.7523
1570	60.2302		63.0327	57.0261	58.3915	46.6921	67.1915	61.0332	66.1503	64.1788	54.9338	64.7631
1571	61.6316		63.0754	58.3191	59.815	48.3154	68.7468	63.5214	68.0552	65.8808	56.8051	66.1323
1572	61.8987		62.9508	58.6735	60.2995	49.3506	68.9314	62.8581	67.6282	65.5626	56.9762	66.2516
1573	60.3217		62.5921	56.8167	57.9156	46.1207	67.5194	61.2769	66.3046	64.5391	54.9386	64.9457
1574	60.2057		61.4201	57.111	58.7482	47.5865	67.0718	61.7004	66.1397	63.8732	55.5111	64.5984
1575	61.0078			58.8081	59.7041	47.9569	68.1357	61.785	66.8293	64.4413	56.1221	65.4073
1576	62.1349			59.1696	60	50.7957	69.3306	63.3892	67.6919	65.5407	57.5678	66.342
1577	59.6239		62.2598	56.8717	58.2319	45.29	67.1264	59.9086	64.8779	63.4241	54.244	64.3249
1578	58.2056				56.7984	45.2521	66.1506	60.0234	64.5715	60.2736	53.6593	62.5639
1579	60.4345		62.992	57.7757	58.2243	46.9611	68.0632	61.6796	66.2614	63.8677	55.3992	65.0429
1580	60.8899			57.5252		48.9537	68.2951	61.8087	66.4572	64.0402	55.9733	65.1565
1581	59.6917			57.0261	58.9918	47.7932	67.1141	59.8179	65.2499	62.2763	54.8087	64.0136
1582	60.1532		62.4467	57.9496	58.4376	45.8407	68.1254	61.0613	65.9928	63.2005	54.9821	64.5607
1583	60.2324		62.9143	57.0234	57.9188	48.0851	66.9702	61.2358	66.22	64.0514	55.2773	64.5963
1584	59.8857			57.6238	58.9152	47.1818	68.0862	60.6798	65.5314	62.3677	55.0496	64.2568
1585	60.1882			57.3368	58.6206	46.8858	67.9917	61.3869	65.4911	63.8913	55.4046	64.6845
1586	60.3898		61.1328	57.2933	59.2497	50.0464	67.2989	61.0485	66.4297	63.7432	55.7413	64.7565
1587	60.4042				58.7546	46.8962	67.9849	61.854	66.2697	63.7548	55.8236	64.7391
1588	61.855			59.1575	60.2182	51.2119	69.3779	63.1102	66.7074	65.3475	57.5509	66.0002
1589	59.5478			55.0006	58.1841	45.8176	67.3601	60.3261	65.6987	64.119	53.7127	64.4893
1590	59.9084			56.5665	58.2349	46.0587	67.4508	60.9535	66.424	63.4051	54.5808	64.4376
1591	61.0616			57.93	59.588	47.522	69.5996	61.0301	67.0582	65.3826	55.5021	66.005
1592	59.9355			56.6181	58.99	46.877	67.4804	60.8214	66.0632	63.1055	54.9313	64.4639
1593	59.5907			55.6874	57.2628	47.007	66.5331	60.4483	66.3154	64.4948	54.2809	64.3038
1594	61.1575			57.5638	59.6197	47.9526	68.099	62.6432	67.1634	65.662	56.107	65.7375
1595	61.3783				59.3748	48.1369	68.2648	62.6732	68.0969	64.9481	56.7628	65.6879
1596	60.4293			57.8027	58.6296	47.6027	67.561	61.571	66.4379	64.4156	55.7751	64.9498
1597	60.8366			56.898	59.0415	45.8384	68.4681	62.3983	67.4997	65.0788	55.4067	65.6552
1598	59.6446			57.1583	57.7315			61.2233	65.6318		55.0763	63.7791
1599	60.695			57.7172	59.7098			61.3886	66.5115	64.0787	55.7342	65.1814
1600	59.8958			57.0532	58.5891	44.9961	67.0535	61.1711	65.4502	63.8413	54.6933	64.4092
1601	60.444			57.2123	59.1929	46.6353	68.2039	61.4939	65.9857	63.6657	55.2979	65.0111
1602	60.4497			57.9448	59.6911	46.5656	67.7885	61.474	65.8997	64.1545	55.202	65.0033
1603	60.8001					46.8061	68.4666	61.9842	66.5282	64.2607	55.611	65.2581
1604	62.5556				61.6651	50.8077	69.218	62.6176	68.4488	66.687	57.4011	67.0954
1605	59.812			56.056	58.9318	48.0067	67.5932	60.3551	65.1493	63.203	54.5947	64.3906
1606	58.327			54.6136		46.007	65.7166	59.5463	64.5033	61.981	53.2892	62.7966
1607	60.1772				58.5918	48	67.4491	60.5014	66.0822	64.1634	55.1808	64.7144
1608	60.2124			57.4989	58.1679	47.9146	67.5447	61.4719	65.9769	63.5294	55.6956	64.4265
1609	60.1318			57.8683	58.791	48.1227	67.5276	60.6393	66.2097	62.5785	55.4949	64.485
1610	60.0709			57.9931	58.5483	47.6272	67.4416	60.9198	65.6011	63.3551	55.5338	64.3262
1611	60.9381				59.6627	48.3097	68.1473	62.0073	66.2383	64.9619	56.187	65.2966
1612	60.2159			57.4061	59.0183	47.0472	66.9918	61.3616	66.7998	63.625	55.2261	64.7639
1613	62.6573			59.7126	62.0122	51.0553	70.706	62.9959	67.2917	66.404	57.6686	67.2927
1614	60.1264			55.1255	58.6078	46.9958	67.1738	61.7814	66.9983	64.3289	54.6614	64.9425
1615	59.2188					47.0124	66.3144	60.0769	64.8449	63.3854	54.6074	63.6306
1616	61.7594			58.5315	60.126	47.9567	69.4614	63.1227	66.8961	65.4326	56.8142	66.1326
1617	59.7689			56.0389		45.3889	67.1006	61.496	66.1165	63.7126	54.3974	64.5821
1618	59.2488					45.9228	67.4392	60.0167	65.7107	61.8648	54.099	63.7432
1619	61.3266			58.3321		47.5071	68.8606	62.5162	67.3321	65.102	56.1795	65.9234
1620	62.2341					48.777	69.4386	62.7624	68.2222	66.1157	57.0296	66.8395
1621	60.9177			58.2786		49.394	68.0652	61.4046	65.9911	64.5036	56.354	65.1139
1622	61.9347			59.3683		49.5112	69.0889	62.791	67.2813	65.9471	57.1158	66.256
1623	61.0054			58.5908		47.0668	68.1883	62.8368	66.3018	64.7965	56.4513	65.278
1624	58.6945			55.4087		44.6902	66.7606	60.3961	65.1792	61.2444	53.6322	63.2493
1625	60.8275			58.4484		48.7332	67.9442	61.1781	66.5898	64.5672	56.0663	65.2502
1626	62.7527		65.3381	60.7206				62.7996	66.9655		57.8721	66.9011
1627	60.8713		61.9988	62.1732				60.5134	66.2073	62.0064	57.3752	64.2263
1628	62.3963		64.4908	61.1287				62.525	66.9522	65.7347	57.9003	66.5524
1629	60.4238		60.4692	58.2016				61.1805	66.428	64.3657	55.8291	64.5866
1630	62.133		63.341	60.1292						65.0123	57.9511	66.0518
1631	62.3115		61.9753	64.0973				61.8932	66.4724	65.7622	59.1035	65.5299
1632	62.0936		61.9735	61.2637						65.4617	58.8921	65.5756
1633	63.7219		63.9929	63.1685				63.8952	69.012	66.8104	59.5481	67.5113
1634	58.1007		60.525	55.327				59.4183	62.9485	60.8267	53.4755	62.2798
1635	62.5554		62.0939	63.0415				63.6783	66.314	66.3974	59.3793	65.8002
1636	62.0654		61.331	64.6045				61.7743	66.4129	65.5056	59.1388	65.1085

## Sheet: Plant_height
ID	mean_Global	2015_V	2016_V	2017_V	2019_S	2019_V	2020_S	2020_V	2021_V	mean_S	mean_V
1006	80.5916	80.0025	71.2126	79.9587	86.6239	95.4827	67.847	78.2887	84.3975	76.6755	81.7357
1009	78.8125	82.257	67.5446	74.0202	82.6643	91.3047	65.8687	80.0812	86.1345	74.6489	80.251
1005	70.5281	66.9169	65.542	62.2285	78.5732	82.2451	62.1247	71.3483	74.6546	70.2413	70.9613
1011	88.7074	92.3015	76.5385	83.1116	91.1195	109.178	73.6295	90.2072	95.8854	82.8699	90.6696
1003	74.9489	73.7948	68.7856	70.6927	82.6465	91.4042	68.0483	70.8741	75.4204	75.2623	74.8016
1029	79.1187	80.1356		74.5005	85.6875	92.5701	69.5577	81.9371	79.8539	77.3779	79.45
1031	86.8082	86.1767	79.429	83.5243	90.1918	103.509	74.4167	82.7015	98.3046	82.015	88.5481
1036	81.4005	78.6497	79.973	77.5384	86.9138	96.1046	69.985	80.2182	81.7311	77.974	82.6347
1043	91.7097	89.9873	79.491	87.5654	91.7171	108.718	80.8965	95.6612	98.5719	86.9871	93.3518
1044	88.0973	92.2243		84.4614			78.0299	89.7117	86.9578	85.9303	89.2543
1045	75.0938	77.4987		69.8914			70.6229	73.7288	75.8936	79.1832	74.7749
1046	83.973	85.4324		84.9062			70.2428	80.4654	89.4516	78.2866	86.1146
1048	82.4047	76.7083	74.4541	72.3116	94.1423	96.4147	73.7493	90.7269	83.4148	83.5881	82.1682
1052	72.5778	67.9921					66.4418	75.3691	76.7259	74.002	72.1127
1050	79.4019	77.7924	69.1127	73.3923			68.6951	83.8194	80.4372	77.3119	80.1051
1054	80.3784	73.2954					72.9881	89.4932	77.6984	81.3538	80.2849
1058	79.613	76.8111	73.6922	73.0744			71.1317	80.8743	80.0621	78.6233	80.0766
1064	65.7175	61.8135		62.2506			57.4652	70.6825	68.9998	65.4363	66.0642
1066	80.2779	74.9822	69.866	76.6304			70.8391	84.7962	85.2502	79.2191	80.7896
1068	74.5858	76.1858	64.6691	70.4358	80.5556	89.2523	62.669	75.8573	74.8558	72.1643	75.471
1032	74.6957	71.4186	71.6433	68.3623	81.1299	87.436	66.3651	77.0237	75.2945	74.062	74.862
1039	74.9178	76.9527		71.413			65.3542	75.317	78.1942	72.773	75.9689
1075	75.5804	78.1196	64.212	73.8384	79.8671	88.9574	65.4421	70.0408	80.4294	72.7155	76.3279
1027	76.8932	73.3359	64.731	74.8901	76.876	96.6093	67.3692	77.6284	82.7997	72.4257	78.4879
1038	79.4972	77.0215	69.6165	72.4131	87.3049	96.7714	66.8371	84.1286	82.9687	76.8679	80.5018
1071	72.4847	72.2175			79.5991	81.3738	65.9044	76.1735	76.5605	72.5207	72.0174
1073	68.6696	66.3853	61.4911	62.3367	74.81	83.0321	57.7636	69.0739	75.9314	65.7846	69.6
1086	80.0982	79.1343	80.9811	72.9889	90.7787	87.4633	68.7206	81.7103	83.7144	79.667	80.2892
1121	79.8243	76.3133		72.9455			71.072	85.7996	80.7781	79.5956	80.2744
1124	83.3949	79.4683					71.4572	88.0453	87.7082	80.393	84.5918
1127	73.8048	62.6577		63.7127			60.5604	76.8616	91.2422	69.7922	75.0513
1131	79.9006	75.3321	77.1269	72.502			71.8567	83.5486	80.8964	80.6502	80.2363
1134	71.2607	72.5039		58.002			67.362	76.5474	72.0277	76.3413	70.1957
1137	79.0821	75.0485	69.1919	72.4222			71.6144	78.3922	87.5541	79.4	79.4628
1141	107.742	105.313							115.327		109.054
1142	73.3079	73.1613							77.0775		74.5951
1145	86.9111	84.5664							92.3428		88.1463
1041	80.9365	80.655	73.1599	79.5397	83.7078	97.4034	66.4672	80.1062	85.0916	76.2919	82.5999
1170	78.7889	78.3353	71.2135	70.411	85.5225	92.2643	68.0978	81.1728	82.7767	76.3764	79.6599
1171	67.8827	68.2148		60.806	75.8372	78.4023	59.444	67.6865	72.4292	68.5149	67.5585
1172	73.3729	74.218	65.4413	68.1975	81.3768	84.047	62.3761	76.0715	74.7015	71.8923	74.0001
1173	80.4054	83.1962	73.9765	73.0308	85.1136	89.442	72.6744	80.5168	83.9597	78.7384	80.5593
1174	75.9065	78.4603	67.4041	71.7603	79.179	86.0105	67.1406	79.9198	77.9903	73.5104	76.7313
1175	78.7674	83.2667		78.0701			64.8248	78.083	80.4717	74.0633	80.5949
1176	83.4351	84.864	76.6459	81.8613			70.1457	83.5453	86.2725	77.9484	85.1619
1177	81.9733	83.3511		79.2883			73.3971	81.5825	83.3355	80.5966	82.709
1178	83.6531	86.6339		77.7456	90.2279	93.6439	72.7155	87.0758	86.6163	80.803	84.249
1179	83.1256	82.5747		81.3306	91.9134	96.6341	68.544	81.3761	87.6805	79.9108	84.2777
1180	83.3386	82.4623		77.9018			72.2718	85.4317	90.8735	79.2321	84.3005
1181	82.0892	83.2783		78.6042	84.3563	96.9247	70.8766	82.4142	83.0207	78.0222	83.0306
1182	78.693	78.7029		76.4957	83.7854	89.4778	68.4245	79.1079	82.3259	74.95	80.0307
1183	82.4011	82.1274		79.5451	87.9151	95.7739	70.4671	84.9557	84.1141	80.1226	83.2059
1186	81.3099	82.4836		75.5296	89.6771	93.9329	70.2531	82.6812	83.8142	79.7216	81.5992
1187	75.9068	72.4496		76.9274	82.4534	91.1383	63.3088	76.2755	80.5263	71.9301	77.126
1188	78.6462	78.7948		74.8231	83.5975	96.5864	62.7689	79.9271	83.5999	73.4431	80.1014
1189	86.0604	86.9368	76.6934	77.5452	94.2166	100.727	70.7632	88.7795	89.314	83.311	86.7594
1190	89.2563	86.6981		86.3984	89.6923	105.295	79.0623	92.464	93.4123	84.8358	90.6441
1191	78.7571	82.2837	66.4762	78.8363	83.059	92.6401	63.7346	79.6005	83.6348	73.3405	80.6098
1192	78.1726	79.8354		73.6779	84.5001	86.6593	66.3291	82.471	83.3073	74.4535	79.1008
1193	77.3026	82.2966	67.2873	70.1304	83.0097	91.9032	66.0115	80.715	78.0411	74.4075	77.963
1194	72.5699	71.4107	65.9731	70.8824	77.8794	83.2097	61.7455	73.6988	74.8967	69.7053	73.2298
1106	106.421	111.41	102.46	106.846			81.8433	105.996	111.838	90.4676	109.865
1102	98.3193	101.605		93.1642					101.939		99.5443
1091	97.2991	93.4613	93.1129				83.3549	100.474		92.4048	98.4751
1079	71.5316	66.5667					66.0814	71.8087	73.8759	74.2165	70.4484
1080	59.9262	57.905		56.0975			52.689	59.0429	64.5053	60.1836	60.6061
1111	72.6514	63.4086	70.4762	71.2183							73.7098
1114	82.6865	81.6756							88.4283		83.9476
1081	99.8588	100.011		95.2737					108.257		101.503
1082	92.2306	93.6817		86.8938					95.882		93.3504
1083	79.6088	78.7479		77.385					76.9947		80.833
1084	100.903	100.498							106.397		102.376
1085	78.5296	79.2867							76.7118		79.622
1020	94.4747	98.9983	79.9244	96.5446	91.2637	116.14	82.7291	94.0028	97.7717	86.7392	97.0345
1018	76.0353	76.9345	65.7041	73.4373	77.882	90.7739	64.5606	80.6325	76.9799	71.8028	77.353
1016	77.9891	75.2509	66.4284	77.241	85.8882	90.046	68.5869	82.9568	77.5743	77.3477	78.3472
1152	89.7376	86.601	83.316	88.5278	95.3459	106.147	78.0019	89.2427	93.4064	86.7441	90.921
1148	88.1262	88.088		83.6554	93.0258	108.252	74.3109	87.6564	93.0806	83.7043	89.5575
1158	73.6479	71.6533	67.286	66.3075			62.4232	76.8295	80.5839	71.0771	74.5927
1161	64.6763	63.1626	54.9182	57.0033			59.8609	66.1337	70.4545	67.6536	64.8111
1164	83.6236	83.1277	76.4097	74.8603			73.7927	86.6328	84.2813	82.0359	84.3509
1057	80.9381	77.3074	73.0397	74.0694			70.1047	88.3531		77.9562	81.7754
1060	80.6605	75.3126					70.8121	86.0374	87.2877	77.9548	81.6575
1063	73.5728	65.4631		65.4449			68.153	79.9282	76.7918	77.9974	72.0588
1116	85.4264	84.561	80.1576	83.425	90.9943	103.281	67.9948	86.1652	90.0714	79.4937	87.6398
1119	89.5134	94.9665	79.4538	84.0837			77.0141	86.9647	98.5383	84.4925	91.1344
1120	91.2225	92.5526	80.5233	89.8929			78.4153	93.2819	103.907	86.4093	92.8219
1166	75.9452	69.175	72.0807	70.7606			64.8678	81.8481	80.1641	73.0433	77.1287
1168	78.4283	76.4751	67.5379	72.5339	83.1921	91.2225	70.1165	82.6054	81.1819	76.2099	78.7149
1275	105.469	110.718		108.187	99.5699	128.289	90.4311	104.986	107.84	94.9915	109.592
1087	80.3714	75.3286	75.4101	72.9702	88.1074	92.4645	74.8853	83.7224	82.5625	81.3844	80.1859
1301	78.9563	81.4689		73.6995	82.3795	92.8752	66.7437	78.9891	80.8335	74.7003	80.0507
1302	92.0897	90.0095		93.2486	92.1838	109.104	73.3514	94.8361	96.5545	83.6641	95.0581
1303	77.6416	81.3705					66.3503	75.1493	81.0097	74.2767	78.9488
1304	74.916	78.1938		69.6024			63.8325	76.324	79.2543	72.422	75.7103
1305	83.9441	81.1496		82.5568			72.5223	89.5809	84.7542	80.5112	85.2965
1306	87.0423	87.6204		84.0668			67.6766	92.3921	89.9251	76.9279	89.5843
1307	74.6247	79.043					65.025	75.3274	77.6522	72.5092	75.7727
1308	82.4124	81.5939		75.8575	86.8934	93.6611	72.8479	87.2971	84.4536	79.7922	82.8679
1309	75.2401	79.7786		70.6807	82.2898	80.8661	65.0592	81.3773	75.1245	73.8725	75.5908
1310	81.6895	81.4794	74.0316	80.8246			71.1126	86.0065	82.3973	79.3999	82.5353
1311	85.8611	86.7364		80.1125			75.0489	88.6508	89.5641	83.3267	86.8268
1312	80.7382	82.388		78.0825	82.1851	95.3614	72.9323	82.2377	81.7891	77.6482	82.0458
1313	74.1805	74.4631		70.2437	82.7266	85.9025	65.873	76.0162	77.6276	73.1174	74.2079
1314	77.2395	76.7185		76.7391	81.7307	87.6742	64.7723	78.5482	79.0561	74.2025	77.9961
1315	81.179	80.4145		84.3501			68.4777	79.8679	84.7918	76.9204	82.5357
1316	78.1098	79.2338		74.4737			68.1714	79.6881	81.01	75.5603	79.0837
1317	86.2517	85.715		85.248			72.5067	86.692	90.2375	80.7108	87.7405
1318	85.8225	86.7075			90.7462	103.998	71.6327	88.9163	86.8096	81.4389	87.2316
1319	89.9163	91.703		82.3941	93.0631	108.882	72.6295	96.8086	94.389	82.764	92.3482
1320	86.8816	78.5565		85.7194	91.2245	101.674	71.8126	91.6708	96.3125	81.3614	88.8483
1321	94.6637	95.2313	80.4326	90.2279	97.2458	117.686	78.9159	94.7142	103.871	88.9426	96.7293
1322	82.4959	79.6942	70.6368	80.158			70.4607	82.7622	91.8959	79.1053	83.5926
1323	84.5081	84.1049			90.4559	98.6	70.8205	84.3801	89.6336	80.5464	85.5988
1324	81.9629	80.4103		82.9951	87.6317	96.6573	64.4851	82.3698	87.6509	76.6041	83.7219
1325	80.3971	76.3134		74.5298	87.5599	96.9387	68.2733	80.0563	88.3678	77.7922	81.13
1326	84.7307	83.3699		84.3863	85.8513	102.506	69.1997	85.8018	91.6388	78.4148	87.0434
1327	85.2409	87.5524		83.4281	86.741	96.3701	71.3825	89.6391	90.2112	80.6032	86.8998
1328	83.6798	84.0874		73.3966	84.6411	100.752	70.4993	87.4359	91.2199	77.7274	86.1593
1329	78.9141	73.214		66.9629			68.8703	81.7136	89.3689	77.7302	79.3351
1330	87.1109	81.2632		92.4581			74.9376	85.8255		83.5397	88.8099
1331	78.0018	72.2261	72.7801	73.9194			69.8572	76.9689	84.9291	78.139	78.388
1332	79.7815	73.5867					70.882	82.3086	88.1993	78.0957	80.3751
1333	80.3268	78.003					69.1814	84.8282	83.5817	77.8623	80.8185
1334	100.363	101.772	89.9967	101.747	100.255	121.007	86.2765	97.6	104.226	93.0877	102.644
1335	95.6324	103.826	80.5139	99.8768	95.7519	118.338	75.803	93.2998	99.7185	85.9454	98.7458
1336	103.89	110.146	94.6104	102.526	100.693	131.301	84.0687	100.842	109.109	91.3089	108.004
1337	107.46	108.83	98.2657	108.889	99.9137	130.947	88.7448	103.951	115.316	94.5517	111.343
1338	92.2969	93.3943	77.6909	92.6218	96.3909	107.015	81.9874	95.2382	95.6813	88.0417	93.937
1401	92.9694	97.1805	85.3377	88.7013	96.2515	108.458	75.7476	88.6527	101.154	86.5274	94.7247
1402	71.3323	72.1033	61.4942	68.7467	78.6964	80.8191	62.9175	71.615	76.5272	70.6718	71.4719
1403	85.3566	85.5162	75.5969	79.8779	91.5467	101.159	75.715	88.4592	90.327	83.5535	85.9363
1404	71.42	69.2087	64.5269	61.0544	79.4464	84.9342	65.0253	73.9551	72.1757	71.6543	71.2583
1405	74.5096	78.3068	68.0289	77.4935	78.069	90.4517	62.2	73.5519	74.6567	69.5806	76.3439
1406	80.0768	81.8775	73.3272	74.2099	86.8918	90.5129	72.2968	81.5174	78.2455	79.4787	80.3353
1407	84.3777	85.8874	72.5476	82.6643			69.8425	87.514	88.9307	78.6892	86.2439
1408	78.213	78.2283		75.6581			69.1036	80.5538	77.0142	77.2459	78.9566
1409	74.7955	73.9143		66.5076	80.1475	81.5411	67.4665	78.5286	84.7305	74.0132	74.7057
1410	81.557	83.8874	74.5766	78.5567	83.612	96.2542	68.781	78.8082	85.3162	77.0956	83.2615
1411	81.2623	82.7202	73.5562	76.6699	84.7816	97.1601	67.5738	82.5417	85.5332	76.8677	82.9503
1412	78.0973	78.2895		75.1109			66.5525	77.485	81.8813	74.6686	79.1499
1413	80.2121	81.0999	72.896	67.9974	81.8207	97.627	69.6083	85.3212	87.6479	75.866	81.5864
1414	85.6227	88.747	71.4601	82.8626	85.5102	99.5155	71.6936	88.3616	92.6397	79.0968	87.4577
1415	85.5764	87.8961		79.3571	90.3695	103.166	73.0767	87.2686	92.8409	82.1939	87.3202
1416	87.5942	89.0347		84.2524	92.1608	100.203	74.7653	93.4216	89.5136	83.0404	89.6113
1417	84.7395	85.4666			88.8618	98.167	70.2519	89.489	89.5486	79.9325	86.1558
1418	87.4366	88.9994		74.4438	96.5025	103.594	77.8907	93.9193	86.9637	87.1819	87.5799
1419	90.6089	92.1975	83.8294	93.2122	93.382	107.061	75.7418	91.3017	88.0793	84.5163	92.6399
1420	76.7159	76.6336		78.6253	77.0843	85.8495	65.801	79.7868	80.4195	71.3322	78.756
1421	79.6419	79.7592	67.6584	75.7333			70.2054	83.7366	86.0884	77.8161	80.8943
1422	80.8885	78.1493	72.0703	75.1985			69.9361	84.1979	90.2534	77.9713	82.2511
1423	87.5235	88.8458	85.5763	75.5657			75.0205	89.2899	91.878	83.7343	88.7784
1424	93.128	90.1452	85.3453	90.5188	89.2902	110.666	82.8022	97.018	101.175	85.8436	95.5156
1425	95.3889	95.2118	90.7688	96.8581	91.5934	116.775	75.1402	95.2329	103.054	83.7738	99.7131
1426	89.3891	87.6379		77.2545			80.9969	98.284	94.5218	89.3347	90.312
1427	85.7819			88.3313	89.599	94.1931	77.9683	86.8891	90.0056	82.4469	87.3942
1428	83.5689	83.188		86.3826	85.223	95.0484	65.1817	83.288	88.7811	75.6419	86.2193
1429	88.1766	87.8978		87.9847	91.8766	100.555	74.5264	90.7903	95.0449	83.134	89.7577
1430	83.4836			73.0834	89.0253	101.99	69.9385	88.6	87.1582	79.7037	84.4855
1431	83.8527			78.3696	88.0366	98.3472	67.7059	84.9349	90.8057	78.8194	85.4921
1432	89.0834			88.6043	89.4987	100.608	72.4647	90.0664	97.3022	82.3735	91.9666
1433	87.0761	89.8458		80.1071			72.4463	89.4457	88.5723	80.5536	88.791
1434	88.1722	91.7327		80.5494	91.0714	106.054	74.6974	93.1744	89.2343	82.7487	90.14
1441	86.0754	83.3563	76.784	85.3997	91.4932	100.621	76.1232	90.1702	90.0062	83.2244	87.2166
	55.6084	51.5093	49.6082								56.7877
1443	79.7827	77.0265	77.1628	73.9437	84.5623	88.5944	72.1944	79.097	82.313	78.1736	80.4982
	64.1549	67.6388	50.8755								64.9045
1501	82.0074			81.8037	88.9234	91.3558	71.1117	83.7235	83.9479	79.7927	82.6154
1502	75.8311			69.8546	81.9093	86.8254	68.1734	77.0336	81.6266	75.8814	75.4366
1503	81.7141			75.837	87.6301	97.0058	72.2294	82.8971	85.7166	80.0199	82.48
1504	76.8574			71.3406	79.4651	88.9918	68.8042	80.0617	80.5687	74.7643	77.3226
1505	77.1743			68.9311	86.5726	86.1202	70.0031	82.0973	78.3406	78.2583	76.6085
1506	86.2542			82.0082	90.3041	99.022	74.4356	87.5101	90.661	83.7081	86.909
1507	88.2471			83.0524	89.4494	103.639	72.4062	95.1813	91.4788	81.4938	91.2563
1508	85.8912			77.1083	96.599	102.599	74.8954	87.3589	85.9688	85.642	85.373
1509	72.0056			65.8625	81.7595	82.9916	64.3325	72.9417	73.6268	73.7879	70.4212
1510	80.9203			78.4544	84.8553	94.5534	69.6748	83.1185	87.0406	77.1068	82.8006
1511	80.2361				83.0572	98.961	70.1531	76.3076	86.2332	76.9672	81.5829
1512	79.0874			76.5531	85.5948	88.1341	69.0063	80.7765	83.0222	76.7941	79.7131
1513	87.0886			84.1091	89.1223	105.77	75.9889	85.8013	90.2123	82.6706	88.6503
1514	86.8821			82.8044	94.2341	100.071	76.3971	85.6139	91.3241	85.5563	86.8775
1515	82.5732			72.1375	86.628	99.1766	72.8934	87.5913	84.4412	78.6184	83.532
1516	85.8099				91.0212	100.266	73.8916	86.5548	87.6803	81.6828	86.9476
1517	81.575				90.4093	95.9651	67.7051	82.7644	80.8915	80.1999	80.9731
1518	80.9824				89.0393	96.0621	68.0438	79.1544	85.9072	78.4524	81.3779
1519	86.3516				91.8359	103.337	73.1262	87.5327	90.1722	81.7366	88.5563
1520	79.6805			74.294	87.9182	90.4467	71.1011	80.4082	84.0343	78.7751	79.5512
1521	90.6471			88.4749	88.6601	112.869	73.9397	89.3571	98.0257	81.0959	94.2871
1522	78.2805			73.3874	80.0717	93.4939	65.0562	82.2094	84.5553	72.5171	79.7818
1523	76.4923				86.3128	85.2929	68.514	76.3686	79.4761	77.0009	74.8412
1524	81.1438			74.8683	83.1173	97.9821	69.2546	84.5033	88.0262	75.4068	83.3502
1525	84.4203			81.8603	86.9013	100.966	68.9335	82.71	92.3069	77.846	86.9865
1526	83.6173			82.182	88.8223	99.8519	69.5886	87.9877	87.0284	78.5212	85.9753
1527	79.7055			77.2139	84.7293	93.1678	65.8196	83.7173	83.9925	74.41	81.27
1528	78.0751			72.6492	83.8574	90.9057	68.2926	77.4625	79.5896	76.5536	77.5554
1529	69.4176			65.0228	77.8406	81.0138	60.1745	74.4624	71.5685	68.35	69.6622
1530	88.4342			88.4554	93.6504	103.885	69.6976	92.2043	90.719	81.2791	91.6383
1531	73.8709			62.7531	80.8288	85.9232	64.7901	81.2922	79.0684	72.5107	74.2514
1532	87.2736			82.3457	89.7445	102.543	70.4808	90.482	97.755	80.6723	90.027
1533	90.9578			93.262	93.2997	105.576	77.2692	91.8881	94.1378	85.0666	93.8067
1534	82.6216				88.1008	96.7413	70.3632	85.2854	83.1941	79.6169	83.5271
1535	80.7919			81.3454	85.1037	90.7938	73.0639	79.8715	84.789	78.1558	81.3963
1536	82.6955			81.7924	91.7184	89.389	70.8163	82.589	86.1487	81.5457	82.382
1537	84.7051			86.4134	92.784	93.7233	66.8979	87.5864	87.9333	80.8206	86.028
1538	92.8078			93.0494	94.8861	104.36	83.1791	92.1636	96.1855	89.038	94.0992
1539	85.8093				88.0333	100.141	70.2547	92.8657	90.5348	78.764	89.9363
1540	86.289			83.7046	88.4299	96.4318	72.9572	86.8096	91.1021	79.7404	87.8572
1541	81.8095			77.0605	89.2788	97.8904	67.8937	79.4211	89.8152	77.8425	82.5788
1542	79.9825			73.7146	86.6916	93.0042	69.4778	84.2903	83.1418	77.736	80.6939
1543	79.1856			72.6868	84.2258	89.8967	73.3522	86.42	80.7101	78.3641	79.3748
1544	80.893				87.1842	93.0234	72.5059	85.9533	82.0163	80.0582	80.8223
1545	89.2307				91.6091	109.119	79.387	90.2939	90.7807	85.6112	90.9291
1546	82.3428				85.1483	99.1395	69.0223	84.5729	90.6545	76.6969	85.4804
1547	82.7178				84.6109	96.5977	70.6166	85.6113	87.1702	77.4498	85.4654
1548	76.7378				77.5608	87.0584	65.5736	82.7136	81.3454	71.9959	79.0792
1549	85.9128			87.572	90.829	102.775	68.9771	86.5212	90.1473	80.1902	88.7548
1550	82.8445			78.8946	91.6759	93.5866	69.9898	85.4951	86.7027	80.7229	83.5049
1551	87.717			83.6158	89.0366	95.2824	83.1368	91.5529	93.4964	85.5291	88.2733
1552	84.9061			82.769	91.7279	96.3187	73.0484	86.2973	90.5744	82.8569	85.3466
1553	84.4434				86.6956	103.922	68.8009	85.8894	94.062	77.1568	88.1975
1554	85.7842				92.7689	99.0874	72.4591	87.8287	89.93	82.5296	86.3761
1555	83.5768				89.9113	94.5976	65.5763	86.0833	89.5669	78.7888	85.3895
1556	78.0646			74.7846	78.9254	96.725	63.8108	79.4676	83.4377	71.6257	80.7545
1557	87.6587			84.0344	91.6162	102.88	76.2033	82.8354	94.2468	83.95	88.0459
1558	84.5155				89.8812	95.7005	69.2038	90.0106	88.2955	79.6843	86.5149
1559	81.3128			72.4758	90.3173	90.5459	72.0085	85.069	84.9017	81.1276	80.6623
1560	79.4357			70.7894	86.4123	88.7734	70.9673	83.2363	85.4218	79.4018	79.5421
1561	92.4715		82.8805	94.2369	94.5325	107.021	79.4573	96.9159	96.2854	86.8746	94.6889
1562	77.9759			78.6198	81.7671	89.1429	68.7311	77.7141	81.4771	74.959	79.267
1563	87.1142			81.8863	93.378	102.072	72.8538	85.8652	93.7728	82.7929	88.2915
1564	80.9215			78.6959	86.6712	96.2791	67.2757	81.0707	85.5401	77.5435	82.5623
1565	91.0979			86.0309	94.4469	106.45	79.5881	95.6387	96.0548	87.6529	92.7611
1566	81.9918			79.2818	88.6403	91.9691	68.7158	83.9412	85.3583	79.4392	82.4718
1567	79.0591			74.656	83.7112	91.8438	71.3012	79.2516	83.471	77.9633	79.1606
1568	76.4195			70.4032	84.3632	85.272	67.2719	78.3908	81.5472	76.0863	75.7973
1569	80.1997			77.885	87.6958	95.2922	68.5242	80.7816	82.6865	77.0359	80.8893
1570	74.5639		63.5862	69.5005	81.1323	88.6527	65.3318	73.077	77.8483	72.8431	74.7371
1571	74.0012		70.582	66.6141	81.9534	86.281	59.5533	74.8123	73.9264	70.8968	74.8664
1572	79.0828		70.3312	74.3165	85.5972	88.739	67.0898	81.5592	79.555	76.8668	79.612
1573	84.3195		73.8999	79.8384	86.7603	99.7126	71.3831	89.3756	89.4272	79.2158	86.0572
1574	82.9294		75.7963	80.3493	88.9957	92.6687	72.6495	85.7773	87.1997	80.6581	83.5824
1575	76.9946			65.5057	87.0748	87.7005	66.1071	80.9123	81.2927	76.9021	76.7757
1576	80.949			73.0034	84.3953	91.9199	72.7967	86.2523	84.7155	79.0881	81.8013
1577	75.8998		66.494	70.5806	81.1121	87.6599	63.7687	79.2167	80.9103	72.6582	77.0851
1578	74.4097			70.7017	82.7631	84.2874	66.2964	72.9171	80.133	74.2479	73.7937
1579	79.3497		70.1018	76.8491	87.7995	91.4962	70.2559	80.5009	82.6477	78.0801	79.7751
1580	77.3734				84.0923	90.2426	63.8265	83.8825	80.8043	72.8547	79.0614
1581	81.635			77.757	88.2537	91.9619	71.6881	81.8669	85.521	79.5066	81.6196
1582	78.581		69.4895	74.454	81.0584	90.8108	66.6029	82.2776	83.2081	73.6925	80.2546
1583	79.7463		69.2943	76.3362	87.7669	90.7574	73.4349	82.4448	85.2934	79.5134	79.5399
1584	74.4742			68.961	80.2765	82.687	66.376	74.8696	79.8887	74.3084	74.1472
1585	77.4183			74.6697	83.2323	89.8605	66.9824	77.888	79.9825	75.3285	77.961
1586	78.6857		76.6619	71.6271	83.0126	92.7241	66.7761	77.913	83.9765	74.8766	80.3044
1587	77.5321			74.1582	80.8784	93.3083	62.9612	79.3194	81.5882	71.8417	79.8542
1588	75.822			69.1019	84.3487	84.675	66.2305	77.1723	79.5457	75.2838	75.6871
1589	85.4621			80.3796	89.4118	101.556	67.9005	87.3497	91.924	78.8196	87.8033
1590	83.7045			79.7166	85.3099	98.1256	73.1086	86.9364	86.3584	79.8664	84.4637
1591	88.2218			84.9777	89.2753	102.817	74.3636	91.9254	92.3895	82.7031	90.3742
1592	80.0937			75.9451	85.2965	87.5761	68.2278	86.1145	82.1814	77.0031	80.8629
1593	86.1767			85.6942	86.819	103.897	72.4022	87.983	90.8547	78.9696	89.3796
1594	81.3849			74.1748	87.5396	99.0431	66.9201	82.4296	86.1296	77.606	82.5954
1595	83.049			76.359	91.053	98.5281	68.6924	83.8816	89.1155	79.1135	84.1515
1596	85.6643			80.8592	89.9426	102.245	70.6548	86.1608	93.4747	80.4184	87.7745
1597	80.469			75.3785	82.6063	93.7897	66.2995	82.2193	88.8909	74.7684	82.4711
1598	74.3554			72.4901			62.5587	76.9561		69.095	76.965
1599	83.5545			78.1764			74.0327	83.8039	85.5352	81.9952	83.8179
1600	83.4103			79.4663	89.806	96.1876	69.8205	85.3437	90.0995	79.2544	85.3055
1601	74.6876			68.3487	78.5406	90.4566	61.974	82.6752	80.7883	69.7047	76.6935
1602	75.3076			75.5702	78.4	85.9519	64.5362	79.7295	77.6517	72.6001	76.6513
1603	76.9182				78.6105	93.4132	65.7329	80.22	82.4843	71.9323	79.8988
1604	72.2204			65.8504	80.4422	83.1527	63.601	73.661	74.8671	71.7462	72.0077
1605	76.6688			67.4002	86.3924	93.3133	68.2586	77.1965	79.312	76.9494	75.6636
1606	86.9692				87.6405	99.5139	75.116	91.0209	91.9434	80.6285	89.459
1607	85.5596			78.8489	97.1698	97.1735	72.5593	88.0524	88.5731	84.6566	85.494
1608	82.8754			76.9168	91.4294	96.1557	68.7198	86.8066	87.3985	79.9156	83.8148
1609	86.2921			84.3162	88.6835	98.8114	73.7777	88.9315	91.8435	81.0706	88.4111
1610	83.6609			82.3931	88.1418	96.284	74.8103	82.7521	86.5963	82.1559	84.0179
1611	79.0818			74.7028	81.4333	94.2617	69.4041	82.0356	82.176	74.5868	80.8422
1612	85.1164			83.0998	84.3285	101.682	73.1673	90.6198	88.5849	78.783	88.2312
1613	82.2479			82.136	89.6629	89.8234	69.0893	85.1997	86.5482	79.0659	82.7529
1614	77.8283			74.7167	84.9427	90.9251	68.8954	79.2384	81.2204	76.3098	77.8691
1615	85.6325				92.4505	97.446	76.1593	83.5078	91.3622	84.385	85.3228
1616	74.5272			71.8692	76.0798	85.5132	65.1505	77.9486	76.0047	70.5248	75.2599
1617	77.339				80.372	90.0706	73.1128	76.8839	79.7166	76.1581	76.5842
1618	75.9314				79.592	90.2843	66.7618	78.4067	81.0392	73.0161	77.2567
1619	80.3491				85.2523	92.9439	72.5401	84.4991	80.7257	78.6181	80.2362
1620	83.9152				85.9914	104.324	68.1731	86.2225	88.8559	77.1055	87.426
1621	87.125				91.5582	92.8966	77.224	92.8486	92.774	84.622	87.3717
1622	84.2619				86.4768	98.8635	67.7167	87.7784	87.1282	77.7263	87.3453
1623	75.4387				83.6653	90.0272	62.1004	77.0643	78.9791	73.428	76.4969
1624	76.7544				82.5159	89.5162	68.5702	76.9223	81.203	75.1855	76.6176
1625	81.8857				88.6017	92.8229	73.1375	80.8277	85.3869	81.2436	80.868
1626	87.377		75.5724				75.5159	90.8428		84.3947	88.19
1627	78.2295		68.3486				67.94	81.9224	81.9231	76.279	79.4638
1628	77.8933		63.6378				68.1881	80.0259	81.1312	77.5392	77.6129
1629	93.3803		83.8096				79.8138	94.9289	101.564	88.202	95.143
1630	83.1166		73.7555						86.0972		83.9515
1631	79.3856		71.6974				66.8416	84.2477	81.3501	75.6183	80.7062
1632	71.521		60.2528						79.8394		72.9189
1633	81.6309		66.7826				74.5924	84.9728	84.5327	82.7243	81.0177
1634	82.8854		65.8467				71.1692	84.7131	93.6776	78.8656	84.1955
1635	80.6264		68.9482				67.6197	85.0318	83.7968	76.6608	82.2506
1636	72.0955		57.605				65.7661	73.718	78.7642	73.4827	71.6107

## Sheet: Grain_yield
ID	mean_Global	2015_V	2016_S	2016_V	2017_S	2017_V	2019_S	2019_V	2020_S	2020_V	2021_V	mean_S	mean_V
1006	551.723	506.66	492.304	446.291	782.452	481.03	352.687	551.804	612.472	691.76	530.585	563.717	538.87
1009	569.724	426.77	639.125	530.28	798.626	446.415	525.473	570.744	604.657	660.408	549.678	628.572	523.256
1005	571.828	451.396	597.049	441.794	817.828	409.677	501.936	614.69	617.384	661.337	588.588	614.838	532.967
1011	576.253	411.225	546.716	452.565	841.777	469.754	527.97	635.835	595.403	667.689	565.932	643.745	526.09
1003	532.227	433.017	474.748	328.741	731.038	428.927	495.013	558.867	583.904	656.597	519.954	561.853	498.928
1029	572.031	520.013	506.955		813.283	431.618	460.5	603.151	639.218	675.038	579.045	616.72	539.924
1031	526.99	527.376	481.45	315.283	748.642	386.881	466.319	556.215	518.747	597.643	530.89	565.862	495.542
1036	558.472	493.671	417.063	436.69	814.959	428.911	446.287	587.765	649.178	647.451	536.531	594.223	530.437
1043	572.218	475.625	521.636	406.46	813.802	410.612	523.347	593.862	619.651	699.311	566.931	633.709	527.242
1044	601.927	524.464			844.509	473.108			682.706	659.481	607.712	683.907	554.906
1045	593.793	525.88			802.933	445.234			630.516	644.435	567.122	640.753	555.274
1046	495.805	437.876			732.702	347.852			550.554	576.476	462.88	552.465	452.68
1048	463.642		383.568	354.069	654.367	294.247	468.558	520.691	483.621	561.717	514.427	497.573	438.675
1052	397.596	268.011							469.705	516.423	362.369	495.307	341.096
1050	412.934	290.763	296.908	309.803	662.42	314.805			432.891	544.891	448.507	435.096	388.573
1054	466.512								495.075	566.98	440.2	519.561	426.605
1058	356.988	255.762	271.464	344.791	555.642	245.978			322.738	421.683	429.631	353.559	357.199
1064	442.742	430.598			499.694	367.853			450.601	572.483	475.357	390.079	442.773
1066	483.446	362.225	446.551	285.241	699.163	394.762			529.166	577.96	546.682	528.237	437.713
1068	540.322	440.894	471.365	436.24	805.941	476.722	530.504	561.635	571.814	554.857	526.868	591.02	496.102
1032	584.048	514.613	611.663	552.58	765.263	414.907	464.738	541.539	637.064	723.264	606.914	612.648	559.446
1039	548.271	426.448			789.532	451.116			589.321	610.66	547.715	599.193	508.585
1075	539.228	460.23	476.738	375.26	792.461	507.939	486.696	562.02	583.16	575.084	519.028	587.536	500.009
1027	497.715	435.787	437.114	406.119	761.405	398.608	403.307	540.846	534.076	505.692	515.344	531.855	466.165
1038	516.776	379.342	436.452	389.298	777.329	420.869	422.697	527.497	554.218	633.839	529.315	560.543	475.434
1071	408.403	324.62					363.516	451.687	444.887	479.898	358.312	469.826	365.485
1073	418.045	261.169	413.307	291.214	591.135	310.486	394.323	412.613	464.66	494.824	454.784	471.462	374.404
1086	358.558		261.416	364.624	437.971	226.129	387.681	392.676	447.849	447.504	357.222	385.103	341.969
1121	488.547					288.26			529.342	642.594	490.48	537.429	453.961
1124	445.506	293.899							503.446	590.501	418.816	515.866	401.624
1127	443.769					288.73			457.618	582.857	459.91	468.863	408.526
1131	421.029	294.2	371.04	358.376	597.715	292.876			449.493	576.032	440.336	433.021	399.376
1134	488.992	403.833				325.235			534.257	598.855	478.577	577.441	440.101
1137	440.63	248.968	395.861	299.534	653.267	330.678			513.688	602.857	490.955	482.753	405.421
1141	473.743	309.355									502.326		439.665
1142	452.588	385.284									418.492		418.421
1145	432.226	318.744									436.457		392.96
1041	548.598	443.2	539.636	365.993	781.843	399.682	452.563	605.348	541.927	652.843	568.296	589.166	512.147
1170	575.199	438.378	518.751	500.104	840.423	463.259	551.993	580.137	619.425	673.731	565.44	632.444	537.164
1171	551.263	363.746			838.929	402.723	489.446	606.371	633.464	603.286	539.535	643.182	484.619
1172	561.345	479.489	449.657	411.626	801.014	421.593	539.773	577.907	637.505	648.381	548.803	599.128	525.836
1173	629.534	486.064	608.508	515.875	928.006	472.831	583.045	614.868	676.14	727.999	574.674	715.089	562.935
1174	603.885	502.068	575.587	430.506	901.272	457.473	513.694	624.852	640.595	714.952	571.987	663.851	557.157
1175	605.082	485.273			868.969	487.156			615.36	684.055	582.284	672.802	558.033
1176	566.91	498.292	536.695	403.217	810.017	469.003			622.791	682.042	531.234	626.148	525.541
1177	565.584	482.691			762.524	483.725			574.852	631.91	568.58	593.684	536.891
1178	599.969	523.92	587.52		787.093	462.175	546.981	611.17	645.422	726.731	559.599	635.956	562.135
1179	571.473	436.404			747.349	503.663	561.911	608.546	637.477	661.512	571.705	623.343	533.907
1180	605.036	503.661			802.074	486.694			674.138	694.97	592.434	654.452	565.062
1181	655.535	486.279			933.681	543.583	603.064	656.077	699.507	738.219	625.023	734.129	601.227
1182	595.926	532.237				535.725	550.917	615.525	618.674	649.233	590.622	637.177	566.256
1183	628.301	419.42			908.573	471.274	620.708	653.221	721.185	772.426	601.887	718.879	562.316
1186	616.756	538.634			902.223	480.523	527.826	646.154	683.321	699.721	591.12	681.715	569.863
1187	561.786	431.466			724.121	380.123	558.681	625.771	594.471	645.14	581.798	609.408	516.818
1188	596.418	483.905			907.955	422.726	500.071	640.453	628.299	677.404	572.322	657.869	549.277
1189	631.968	465.016	685.87	491.668	762.358	463.777	634.612	696.881	711.818	747.303	614.941	703.892	576.222
1190	590.669	386.848			798.579	541.909	521.723	589.496	689.394	723.061	575.881	646.9	544.968
1191	526.619	493.007	528.332	352.937	723.991	366.276	510.184	524.006	586.662	619.815	497.339	592.89	478.141
1192	576.308	408.204			886.781	451.651	540.129	596.923	635.759	672.356	549.219	659.968	512.507
1193	527.018	355.86	526.799	414.759	797.085	425.865	532.598	556.068	552.096	645.462	521.936	591.812	475.462
1194	636.828	457.954	693.879	478.854	873.617	585.663	576.625	650.122	705.943	729.763	585.596	712.27	578.285
1106	347.858	324.049	365.638	347.745	308.235	290.914			331.485	466.285	334.007	301.384	370.093
1102	336.901	242.861				236.798					293.176		293.475
1091	326.427	259.314	303.942	319.087	409.018				341.367	415.926		326.346	347.744
1079	320.939	203.69							333.133	429.013	328.769	336.33	288.578
1080	310.246	210.626				260.699			323.28	376.371	233.968	351.372	274.45
1111	260.726		155.036			175.677						236.719	267.307
1114	239.048	149.608									208.037		198.74
1081	446.555	431.232			561.113	364.453					455.783	382.846	460.591
1082	505.464	414.313				383.217					499.6		466.205
1083	516.479	408.321				402.363					546.265		479.655
1084	454.555	366.877			692.842						437.032	507.781	414.838
1085	499.352	436.392			661.931						522.945	474.508	505.651
1020	501.905	464.194	457.025	379.52	712.581	345.578	438.611	529.8	569.586	603.548	515.564	537.755	465.186
1018	537.504	488.368	534.706	390.41	754.293	460.363	401.056	587.641	515.955	635.242	558.782	547.902	520.231
1016	548.522	392.22	488.932	456.059	841.466	441.625	503.936	562.95	568.951	669.368	545.005	607.191	503.006
1152	473.857	350.024	510.61	366.252	622.756	334.399	512.732	463.94	515.236	589.615	469.148	538.509	424.825
1148	468.306	364.024	499.358		626.144	368.528	453.817	482.899	507.125	605.539	451.615	521.614	431.213
1158	467.184	353.512	473.539	361.626	677.873	368.634			514.188	577.394	500.322	506.004	439.874
1161	440.028	318.461	466.511	357.536	603.612	320.481			454.018	566.701	480.311	467.745	407.788
1164	552.93	489.007	657.772	353.204	684.67	373.732			575.369	668.733	566.762	595.338	507.118
1057	457.502	368.929	360.633	333.396	674.537	311.604			507.547	615.669		490.814	433.793
1060	480.247	298.601							534.077	629.87	491.577	548.184	433.934
1063	424.114	321.737				265.92			470.585	575.937	433.018	486.418	388.303
1116	621.468	504.471	653.419	454.043	823.174	490.202	559.987	641.708	645.048	761.831	560.441	675.93	574.052
1119	488.236	455.736	352.79	314.814	840.372	374.023			560.257	432.234		567.339	428.313
1120	466.477	409.791	371.684	426.988	711.86	369.537			539.259	520.055	440.709	499.428	444.075
1166	456.256	294.471	584.893	310.668	641.155	290.239			456.932	516.384	556.145	516.621	408.891
1168	533.255	427.621	514.068	420.813	726.945	377.646	494.868	576.015	550.247	704.175	578.302	570.25	506.38
1275	414.827	473.752				407.035	307.558	422.138	301.483	451.562	408.302	368.518	415.382
1087	432.556	352.004	423.022	297.677	633.045	286.605	368.845	468.727	455.301	580.148	513.044	471.222	408.188
1301	613.116	492.288			856.453	495.709	547.504	632.658	632.374	751.222	592.726	652.966	575.974
1302	589.604	438.89			887.95	512.838	487.269	594.569	635.631	672.293	580.434	638.817	554.295
1303	551.062	458.202			798.236				562.085	629.159	528.086	604.817	511.141
1304	589.508	314.915			937.479	508.692			645.466	722.633	588.701	701.012	524.875
1305	558.042	329.736			821.601	486.448			662.059	689.35	534.784	649.103	497.372
1306	555.166	462.555			757.165	456.474			602.773	644.171	540.024	597.224	518.93
1307	589.484	446.52			905.094				655.391	659.537	529.207	701.739	516.904
1308	563.018	498.734			796.535	433.443	552.234	602.668	567.608	600.663	536.718	608.401	527.432
1309	602.286	463.174			873.866	508.362	523.767	654.657	635.587	714.837	564.316	657.121	559.926
1310	620.466	559.497	585.322	457.934	912.764	464.575			664.884	666.465	571.739	692.68	567.399
1311	630.127	596.022			849.969	520.545			687.439	692.18	576.052	673.343	592.849
1312	619.714	437.731			943.345	562.175	562.804	637.956	704.354	679.477	603.278	714.176	562.779
1313	550.899	437.658			825.66	420.211	490.619	572.553	653.481	624.976	503.701	623.5	494.908
1314	641.879	460.613			937.129	591.206	600.586	657.752	642.014	759.755	611.364	703.927	601.93
1315	615.99	450.062			856.189	551.727			661.321	717.622	587.642	670.1	566.561
1316	625.719	597.325			880.672	435.131			666.462	698.665	588.827	689.087	587.775
1317	619.111	518.004			896.885	500.796			689.859	712.201	557.916	704.922	559.054
1318	599.367	484.93			921.265		496.307	633.047	671.421	731.597	538.171	668.858	551.867
1319	616.864	545.513			852.078	461.209	558.155	651.482	631.424	717.249	604.363	652.041	576.601
1320	618.796	559.196			931.296	523.039	472.464	644.811	645.619	707.595	603.13	650.598	585.503
1321	491.432	462.948	446.368	349.271	635.869	423.986	417.231	541.21	514.515	594.637	499.246	508.734	476.571
1322	463.379	337.763	571.876	396.673	548.527	335.334			481.923	545.288	454.254	499.957	435.936
1323	612.851	477.493					607.702	626.289	609.493	738.004	594.512	667.913	570.406
1324	571.394	437.519			861.782	533.759	481.065	568.525	606.4	649.979	537.46	625.135	528.423
1325	606.158	393.919			838.351	519.534	540.114	625.694	658.875	753.611	612.917	668.151	561.494
1326	639.494	566.388			860.735	500.911	622.348	686.366	651.802	719.068	602.776	684.7	598.087
1327	647.785	470.926			957.771	545.515	534.536	686.27	659.623	761.981	638.252	700.491	606.784
1328	588.42	428.344				515.744	535.934	598.74	642.05	705.666	560.776	634.277	553.496
1329	609.374	342.488			960.189	402.905			683.154	754.025	645.71	747.619	524.435
1330	386.783	286.14				219.07			449.628	490.786		463.558	344.865
1331	355.321	222.263	336.157	226.164	625.71	273.15			422.01	445.937	292.547	420.941	302.159
1332	420.951	322.517							398.456	552.789	421.466	424.746	395.736
1333	552.013	415.003							617.982	665.799	545.721	640.468	497.939
1334	497.175	510.054	379.715	354.947	647.736	443.794	392.539	542.452	603.14	481.69	506.286	512.118	479.403
1335	511.583	493.932	413.216	387.211	705.085	392.192	458.627	572.726	514.43	605.915	519.301	519.499	490.105
1336	470.282	532.086	517.589	405.438	528.424	415.069	356.041	583.093	531.258	401.815	440.76	456.969	466.924
1337	399.314	416.901	487.988	372.074	421.297	370.975	320.318	434.38	472.153	366.166	373.76	415.134	389.888
1338	277.168	226.024	184.022	227.529	377.811	197.079	207.012	302.342	392.716	330.792	318.263	277.672	273.351
1401	587.185	544.129	587.819	423.077	797.873	479.862	544.169	613.322	619.014	701.94	569.152	636.261	546.074
1402	603.602	504.735	602.311	409.184	869.73	467.636	568.055	630.808	632.869	654.499	598.462	670.638	547.473
1403	593.598	473.627	534.166	423.566	859.845	419.025	604.296	606.244	657.5	675.853	588.577	666.458	538.916
1404	607.137	481.521		461.865	836.294	499.449	537.094	658.263	678.504	667.847	609.048	650.882	570.306
1405	542.247	418.163		381.8	810.414	401.439	534.4	595.158	532.59	654.029	561.149	594.514	506.844
1406	588.475	431.004		452.958	886.055	511.831	495.772	581.846	608.684	725.356	539.132	649.703	548.115
1407	549.031	464.036		365.029	752.921	455.397			571.985	664.234	499.209	584.391	516.658
1408	623.571	447.227			928.008	500.504			625.909	715.803	601.214	691.112	575.133
1409	568.921	458.991			781.416	438.552	534.837	585.716	618.953	630.687	566.049	626.012	520.928
1410	580.198	505.407		384.381	822.476	524.13	524.292	586.897	648.45	677.769	529.528	652.68	534.446
1411	609.729	371.775	668.29	536.621	896.142	537.876	572.832	602.618	656.042	697.818	587.028	694.439	548.606
1412	635.58	576.86			871.004	545.294			638.949	671.839	632.325	675.706	602.859
1413	627.618	441.573	682.801	495.809	918.413	396.93	586.47	683.71	633.68	743.258	630.672	705.601	564.83
1414	620.473	501.052	586.101	546.179	908.659	504.166	421.723	703.83	663.034	735.435	611.181	641.388	600.781
1415	613.811	597.209			850.81	433.622	578.002	637.786	663.829	727.709	575.817	675.036	570.02
1416	570.97	454.649			818.17	487.985	508.646	571.715	645.279	652.872	520.282	632.19	522.22
1417	575.71	482.966					557.164	534.937	594.455	650.56	544.296	642.974	520.107
1418	521.073	414.143			791.167	336.098	498.874	536.408	622.584	630.457	484.235	596.351	464.551
1419	555.128	503.009	501.776	447.874	802.305	468.208	444.103	544.84	612.334	637.217	495.286	598.052	516.937
1420	587.499	447.692				556.431	524.178	613.287	665.865	663.326	547.859	646.552	542.643
1421	356.036	240.656	321.285	255.99	641.981	328.139			289.474	484.928	361.854	372.829	341.02
1422	450.812	295.369	531.86	328.846	663.049	348.875			493.817	516.205	474.043	526.976	398.589
1423	423.174	427.033	365.215	336.43	534.905	272.891			469.857	363.949	482.466	428.197	416.273
1424	577.129	507.473	517.868	419.85	803.963	419.976	552.237	621.286	681.118	691.06	532.307	622.692	537.136
1425	515.803	458.439	482.908	446.742	720.277	458.366	415.467	539.158	555.623	587.67	542.534	545.324	492.853
1426	496.681	325.714			723.73	382.644			592.31	592.863	521.793	568.305	445.101
1427	534.198				764.793	486.652	479.973	537.288	597.497	622.176	529.441	577.626	495.564
1428	582.12	487.502				536.191	493.411	540.438	613.355	736.52	581.113	596.269	559.825
1429	588.333	555.086			823.218	511.762	535.295	529.405	629.034	698.853	591.379	642.847	549.781
1430	621.262				833.988	455.075	566.396	641.915	640.09	781.511	589.306	671.693	576.728
1431	567.645				796.699	433.229	505.272	590.214	632.852	611.922	525.652	619.186	517.29
1432	565.645				770.759	486.655	516.36	572.379	598.578	683.53	556.664	608.338	536.085
1433	544.992	461.78			822.574	471.728			510.209	584.728	533.777	583.322	514.713
1434	590.357	485.255			851.064	467.373	500.999	584.958	686.169	709.535	571.884	658.058	541.858
1441	577.701	410.356	619.79	477.252	833.929	467.773	531.165	619.503	603.314	672.701	571.944	641.521	532.736
	336.75	241.215	229.72									305.286	367.392
1443	640.065	548.438	689.234	451.739	861.364	419.491	573.759	641.064	695.104	769.93	682.725	706.793	594.036
	421.289	449.997	327.125	217.786								418.143	412.155
1501	592.83				863.914	490.65	581.313	583.694	624.863	681.155	542.629	665.12	540.711
1502	561.364					461.601	534.974	605.218	610.602	629.882	556.983	634.008	511.677
1503	620.33					481.059	566.908	650.894	673.777	715.135	593.295	670.499	576.04
1504	583.658				830.231	486.349	540.632	600.981	614.169	655.172	582.522	643.084	537.152
1505	604.419				863.998	525.388	531.771	617.347	672.452	680.218	610.217	653.044	569.993
1506	545.414				806.973	398.949	485.269	573.309	602.334	641.073	545.307	611.401	492.219
1507	566.986				735.398	452.564	470.477	585.153	602.68	698.689	583.044	590.445	548.229
1508	598.425				773.128	462.964	589.662	622.739	653.498	715.347	574.285	648.677	549.995
1509	601.067				906.457	465.066	558.567	601.944	666.653	634.954	574.116	688.338	532.528
1510	562.438				773.998	441.367	543.812	589.989	618.987	672.679	514.555	615.72	523.263
1511	620.301						605.692	635.77	636.895	715.327	612.834	687.357	571.949
1512	596.39					490.858	615.667	615.108	595.027	692.567	564.647	660.838	551.285
1513	588.209				906.7	454.123	554.54	545.669	636.68	658.63	577.032	682.693	517.399
1514	551.894				773.817	423.087	463.088	595.818	641.826	660.161	563.221	605.41	511.14
1515	618.569				839.083	411.623	595.136	650.935	709.634	704.048	590.722	689.712	560.217
1516	610.849						648.503	601.197	606.139	698.079	566.177	684.805	552.049
1517	560.533						556.694	587.093	571.009	671.116	521.566	610.377	520.006
1518	595.197						563.713	607.783	670.409	721.047	534.867	675.965	542.164
1519	561.48						525.491	573.662	627.286	677.117	546.816	621.334	509.695
1520	601.62				833.927	508.593	554.212	632.134	633.574	722.752	529.386	665.697	555.126
1521	582.374				857.081	423.39	514.461	626.674	596.956	658.364	586.746	648.614	537.054
1522	580.91				877.185	448.401	543.504	602.804	621.513	655.215	554.648	653.044	523.816
1523	548.293						554.702	558.006	569.123	645.763	549.164	612.431	502.056
1524	543.768					383.134	489.474	614.333	593.633	667.621	551.141	595.621	510.223
1525	558.317				839.47	489.747	452.452	605.312	523.734	658.97	566.478	585.209	543.684
1526	586.045				814.469	440.87	508.146	664.451	570.534	684.808	591.605	621.512	564.313
1527	536.996				800.448	503.609	472.545	490.005	641.285	642.218	483.155	605.479	479.168
1528	632.024				923.671	446.122	548.948	666.344	700.229	749.135	590.964	685.892	581.41
1529	574.09				843.638	501.199	528.226	583.731	588.001	658.625	570.019	619.5	536.317
1530	604.306				884.793	541.732	577.29	622.779	631.386	648.054	558.827	667.509	558.448
1531	566.945				831.157	383.16	517.007	576.211	564.995	677.899	578.529	613.682	520.932
1532	536.725				692.807	400.964	457.338	573.973	569.726	701.333	559.818	557.927	526.163
1533	549.468				754.8	469.146	524.842	586.188	599.078	645.289	504.395	610.12	507.361
1534	574.655				763.485		535.375	608.691	615.515	648.613	545.479	625.177	529.985
1535	598.771				900.924	483.666	549.666	572.39	655.507	651	598.178	682.162	535.768
1536	603.087				843.671	489.394	582.928	609.604	645.632	668.344	572.352	678.913	537.432
1537	577.41					464.741	543.101	565.172	653.496	682.64	536.224	647.813	523.461
1538	600.972				812.963	500.725	556.733	651.61	647.633	689.052	617.345	643.633	569.349
1539	547.758				788.984		483.547	612.837	548.693	641.08	558.287	571.723	532.53
1540	584.747				838.757	471.919	531.457	635.966	555.976	662.418	559.003	621.38	558.445
1541	578.342					484.52	627.648	635.377	574.408	546.913	559.735	659.179	517.386
1542	570.37				802.485	405.378	553.022	586.545	592.182	678.119	539.943	633.444	516.63
1543	585.738				840.697	414.849	572.949	638.313	633.319	663.128	541.801	657.337	535.794
1544	581.453						571.809	638.987	637.415	643.39	578.827	647.045	532.441
1545	644.663						618.098	658.907	716.799	766.425	553.842	722.973	588.279
1546	571.046						536.152	595.334	580.749	688.518	534.717	616.778	539.037
1547	622.205						616.948	618.991	640.547	703.708	623.418	678.84	574.61
1548	511.371						452.328	522.395	573.803	621.845	493.488	564.725	471.179
1549	571.48				802.953	499.164	562.099	641.915	577.943	699.126	533.936	622.839	537.8
1550	591.045				813.033	461.995	535.809	619.404	601.389	717.993	609.895	629.221	557.952
1551	596.29				847.706	468.959	523.567	639.454	657.535	681.309	559.825	651.983	547.944
1552	624.882				840.993	524.835	622.734	652.181	668.493	691.013	579.713	691.032	574.805
1553	608.305						534.02	705.957	599.053	709.642	624.903	622.542	592.939
1554	657.294						611.614	689.408	704.189	760.252	598.618	710.558	611.736
1555	577.519						600.551	604.095	560.849	650.142	558.431	639.549	534.489
1556	623.481				894.829	529.788	556.971	621.461	592.306	703.056	586.977	672.672	583.537
1557	618.173				842.111	524.11	574.365	637.86	688.994	638.788	619.266	681.793	565.106
1558	588.213				794.576		574.255	616.629	596.018	670.945	550.774	634.985	542.709
1559	604.572				865.777	444.733	604.849	604.243	665.205	697.341	553.87	682.561	539.97
1560	558.044				798.028	374.485	556.988	592.217	581.055	636.624	537.033	620.267	509.564
1561	589.001			492.677	819.352	495.788	519.992	628.223	610.399	693.006	547.117	638.241	552.085
1562	584.426				867.86	460.173	557.88	609.095	600.572	667.203	535.287	642.336	542.791
1563	563.152					443.155	541.758	585.646	607.543	614.966	523.306	627.171	514.937
1564	561.748					443.636	535.993	569.301	607.011	636.064	516.23	628.889	513.698
1565	556.274				811.318	386.423	486.8	612.853	648.345	665.671	520.712	638.347	501.562
1566	611.64				870.128	423.199	636.3	642.104	654.048	725.984	576.342	703.133	542.293
1567	617.574				826.093	539.738	583.04	665.635	630.714	660.115	613.938	657.174	579.174
1568	545.878				828.86	407.696	517.264	545.009	584.381	625.308	515.968	630.392	475.104
1569	553.812				843.679	410.375	548.391	558.21	591.742	641.827	509.438	640.468	485.27
1570	569.851			448.16	838.618	449.072	551.757	628.279	559.026	619.867	576.158	617.902	540.62
1571	571.538			458.443	854.698	448.255	515.308	589.293	607.487	675.18	563.618	630.57	528.077
1572	627.526			460.545	881.833	463.824	577.564	632.483	715.857	698.728	599.105	713.544	569.454
1573	587.23			438.846	794.368	508.109	504.026	589.488	650.166	688.073	582.942	631.031	550.121
1574	543.493			376.256	800.78	316.127	545.605	561.941	601.825	667.437	559.539	620.096	493.28
1575	574.229				837.163	393.238	553.066	595.205	608.33	673.906	589.185	639.71	517.679
1576	619.719				908.532	539.304	525.103	623.323	662.266	672.157	594.457	681.819	573.587
1577	583.654			446.531	904.348	453.984	509.906	657.23	556.754	682.009	570.009	639.286	546.112
1578	550.213					420.541	550.652	577.53	625.699	604.546	491.938	634.33	487.769
1579	610.877			432.385	884.087	459.368	599.329	664.046	644.217	702.311	590.914	685.965	558.599
1580	625.476				877.372		611.374	615.101	652.848	723.451	591.898	684.958	577.516
1581	577.952				885.386	443.053	561.078	560.13	582.489	679.65	553.878	647.214	522.64
1582	618.39			477.495	877.81	505.045	604.736	675.432	599.675	714.165	577.527	682.22	574.099
1583	621.413			446.836	902.782	482.895	645.049	627.631	626.739	737.171	594.235	693.804	571.03
1584	610.483				785.651	478.277	568.313	649.858	697.275	706.792	601.965	663.314	574.793
1585	606.823				865.731	554.707	545.019	648.648	612.993	675.247	574.015	649.375	570.889
1586	568.201			441.426	850.725	448.349	523.721	594.038	547.41	654.353	554.531	620.778	525.659
1587	589.127					472.177	508.189	623.771	635.34	683.098	584.72	617.398	557.383
1588	577.522				779.198	404.577	565.269	603.744	627.156	696.806	562.183	635.097	534.996
1589	595.658				777.511	496.68	551.573	696.796	590.008	692.294	582.79	622.822	574.165
1590	643.335				949.138	455.762	634.629	679.029	665.62	730.573	583.987	734.533	569.419
1591	583.556				866.221	480.721	482.278	604.947	646.199	689.755	537.641	642.005	540.896
1592	611.22				886.038	449.4	611.451	660.777	629.62	701.251	578.349	676.904	561.997
1593	636.343				901.294	592.849	610.033	657.673	647.666	697.448	600.944	693.908	587.726
1594	614.838				837.771	481.924	583.468	660.724	651.561	748.841	563.255	671.101	568.866
1595	629.21					518.724	591.043	649.226	626.318	741.94	611.551	664.383	594.331
1596	601.886				824.883	465.676	594.087	622.577	597.438	693.049	575.795	658.67	557.401
1597	588.065				822.925	489.903	526.076	621.722	603.11	732.66		626.7	558.983
1598	612.049				846.89	487.52			662.253	712.731		662.704	580.023
1599	616.419				901.338	461.754			626.822	709.618	605.292	677.946	566.175
1600	607.395				816.291	482.733	634.198	617.568	642.906	711.322	553.59	662.008	569.212
1601	586.052				915.457	398.917	550.988	608.61	594.528	696.325	592.67	670.62	523.904
1602	599.492		580.653		867.776	496.895	565.109	599.763	615.136	686.985	584.551	648.259	562.209
1603	612.963		545.68				557.969	677.563	632.528	703.624	606.191	641.394	592.263
1604	576.865		547.891			409.539	599.293	553.202	638.185	681.503	559.017	650.232	515.883
1605	535.555		418.998		780.045	465.715	512.242	556.572	614.316	580.066	582.088	570.136	507.105
1606	562.542		428.873		877.854		541.172	587.19	589.768	677.745	547.938	613.895	530.246
1607	579.201		544.244			440.774	601.472	589.109	620.11	686.071	572.231	644.209	525.39
1608	586.481		570.071		791.175	505.966	562.763	618.967	588.528	642.771	563.649	627.029	550.55
1609	588.12		516.128		845.423	440.289	523.273	629.069	643.321	713.219	570.25	630.804	552.982
1610	591.769		504.277		810.065	492.398	547.103	652.191	621.53	675.952	593.927	624.221	573.095
1611	572.685		610.79			442.005	473.029	618.857	640.668	669.174	558.666	627.97	534.478
1612	567.159		571.61		857.878	510.315	481.304	587.687	594.042	651.068	499.01	623.349	526.883
1613	639.024		580.321		875.337	495.989	627.703	660.206	693.926	738.422	598.76	698.211	581.223
1614	554.305		392.039		774.123	464.415	515.594	627.905	595.351	638.801	574.75	577.848	536.7
1615	573.641		479.041				519.802	630.89	631.613	648.57	591.227	604.246	542.304
1616	592.92		508.361		889.87	489.899	528.85	624.092	598.891	679.202	591.745	640.487	560.342
1617	633.741		584.372		898.088		545.534	649.756	663.231	736.18	608.594	676.437	597.358
1618	592.142		541.179				586.651	623.898	615.368	706.048	562.439	652.565	549.611
1619	603.324		578.804		804.75		560.251	640.076	688.18	736.236	568.765	655.968	558.265
1620	617.233		642.909				578.352	651.848	608.384	709.612	564.721	665.453	571.681
1621	564.954		576.003		800.935		494.42	597.685	603.901	651.04	553.615	614.839	532.056
1622	567.297		516.2		800.919		487.968	604.076	600.772	708.884	533.473	608.523	539.735
1623	636.82		647.882		878.753		631.524	646.33	602.453	732.45	600.838	696.236	589.699
1624	590.084		561.153		839.093		545.476	650.609	612.659	683.146	592.933	636.676	554.572
1625	621.448		671.88		889.764		572.066	600.464	660.014	692.78	572.454	692.502	547.687
1626	443.514			326.115	677.785				482.62	567.846		500.89	402.728
1627	291.465			250.859	327.399				417.4	344.633	372.088	282.078	296.167
1628	331.855			245.264	515.644				346.342	459.48	356.318	351.214	323.255
1629	507.844			352.462	746.663				547.658	626.742	543.499	549.982	476.114
1630	373.778			247.859	533.279						389.904	356.348	368.444
1631	408.643			316.621	572.209				401.062	514.256	464.466	400.896	411.422
1632	353.647			258.918	397.329						509.926	224.299	401.854
1633	448.811			279.435	650.698				483.136	585.595	489.596	487.85	421.979
1634	417.811			293.312	622.318				458.494	500.766	404.88	466.257	381.419
1635	406.437			287.902	546.95				373.593	553.807	477.788	372.28	419.668
1636	428.355			336.986	633.874				466.898	543.229	470.477	458.221	413.195
