# Supplementary material for: Grain yield and adaptation of spring wheat to Norwegian growing conditions is driven by allele frequency changes at key adaptive loci discovered by genome-wide association mapping
Source: Theor Appl Genet. 2023 Aug 17;136(9):191. doi: 10.1007/s00122-023-04424-9 (PMC10435424; doi:10.1007/s00122-023-04424-9)
Supplement: Supplementary file 3 — Supplementary file3 (XLSX 1747 KB) [file 122_2023_4424_MOESM3_ESM.xlsx]

## Sheet: genotype_information
taxa	AX-158544750	AX-94583145	BobWhite_c1361_1187	Excalibur_c10657_796	Excalibur_c94139_55	GENE-0014_317	GENE-0014_822	Kukri_c26168_423	RAC875_c20883_801	RAC875_c42700_264	RAC875_c95364_259	Tdurum_contig44888_837	tplb0028p02_562	wsnp_Ex_c10657_17376086	wsnp_Ra_c11211_18227610	BS00100774_51	AX-109903200	AX-89562713	BS00026456_51	RAC875_c30138_595	tplb0025b13_1721	tplb0025b13_2054	wsnp_Ku_c1818_3557408	BS00059422_51	CAP12_c3074_192	AX-111569969	AX-158555547	AX-158560734	BS00023130_51	Ku_c28007_1398	Kukri_c8390_1102	AX-158569633	AX-94692394	BS00056550_51	BS00073243_51	BS00085345_51	Kukri_rep_c102231_265	RAC875_c30657_82	RAC875_c38756_141	wsnp_Ex_c2868_5293115	wsnp_Ex_c2868_5293485	AX-110068701	BS00022355_51	BS00023201_51	Excalibur_c6154_413	Excalibur_c71158_54	Kukri_c2332_1093	Kukri_c2332_583	Kukri_c37212_1286
1003	0	2	2	0	2	2	2	2	2	2	2	2	2	2	2	0	2	2	2	2	2	2	2	0	2	2	2	2	2	2	0	2	2	2	2	2	2	2	2	2	2	2	2	2	2	2	2	2	2
1005	0	2	2	0	2	2	2	2	2	2	2	2	2	2	2	0	2	2	2	0	2	2	2	0	2	2	2	2	2	2	0	2	2	2	2	2	2	2	2	2	2	2	2	2	2	2	2	2	2
1006	2	2	2	0	2	2	2	2	2	2	2	2	2	2	2	2	0	2	0	2	2	2	0	0	2	0	0	2	2	2	2	2	2	2	2	2	2	2	2	2	2	2	2	2	2	2	2	2	2
1009	2	0	0	2	2	2	2	NA	2	0	2	0	NA	2	2	2	2	2	2	2	NA	2	2	2	2	2	2	2	2	2	2	2	2	0	2	2	2	2	2	2	2	2	2	2	2	2	2	2	2
1011	2	NA	2	0	2	2	2	2	2	2	2	2	NA	2	2	2	0	2	0	0	2	2	0	0	2	2	2	2	2	2	0	2	2	2	2	2	2	2	2	2	2	2	2	2	2	2	2	2	2
1016	2	2	2	2	2	2	2	2	2	2	2	2	2	2	2	2	0	2	2	2	2	2	0	2	2	2	2	2	2	2	2	2	2	2	2	2	2	2	2	0	2	2	2	2	2	2	2	2	2
1018	2	2	2	0	2	2	0	2	2	0	0	2	2	2	2	NA	0	2	0	0	2	2	0	0	2	2	2	2	2	2	2	2	2	2	2	2	2	2	2	2	2	2	2	2	2	2	2	2	2
1020	2	0	0	0	0	0	0	2	0	0	2	0	0	0	0	0	2	2	2	0	0	2	2	2	0	0	2	0	0	0	0	0	0	0	0	0	0	0	0	2	0	0	0	0	2	2	2	0	2
1027	2	0	0	2	0	0	0	2	0	0	2	0	0	0	0	0	2	2	2	2	0	2	2	2	0	0	2	0	0	0	0	0	0	0	0	0	0	0	0	2	0	0	0	0	2	2	2	0	2
1029	2	2	2	0	2	2	0	2	2	2	2	2	2	2	2	0	2	2	2	0	NA	2	2	NA	2	2	2	2	2	2	0	2	0	2	2	2	0	2	2	2	0	2	2	2	2	2	2	2	2
1031	2	2	2	0	2	2	2	2	2	2	2	2	2	2	2	2	2	0	0	2	2	0	2	2	2	0	0	2	2	2	2	2	2	0	2	2	2	2	2	2	2	2	2	2	2	2	2	2	2
1032	2	2	2	0	2	2	0	2	2	2	2	2	2	2	2	0	2	2	0	2	2	0	2	NA	2	2	2	2	2	2	2	2	2	2	2	2	2	2	2	2	2	2	2	2	2	2	2	2	2
1036	2	2	2	2	2	2	2	2	2	0	0	0	2	2	2	2	0	2	2	2	2	2	0	0	2	2	2	2	2	2	0	2	2	0	2	2	2	2	2	2	2	2	2	2	2	2	2	2	2
1038	2	0	0	0	0	NA	2	2	NA	0	2	0	0	0	0	0	2	2	2	0	0	2	2	2	0	0	2	0	0	0	0	2	0	0	2	2	0	0	0	2	0	0	0	0	0	0	0	0	0
1039	0	NA	2	0	2	2	2	NA	2	2	2	2	NA	2	2	0	0	2	2	NA	2	2	0	NA	0	0	2	0	0	2	0	2	2	2	2	2	2	2	2	2	2	0	0	0	2	0	2	0	NA
1041	0	2	2	2	2	2	0	2	2	2	2	2	2	2	2	2	2	0	0	2	2	0	2	2	2	0	0	2	2	2	2	2	2	2	2	2	2	2	2	2	2	2	2	2	2	2	2	2	2
1043	2	2	2	2	2	2	0	2	2	2	2	2	2	2	2	2	2	0	0	2	2	0	2	2	2	0	0	2	2	2	2	2	2	0	2	2	2	2	2	2	2	2	2	2	2	2	2	2	2
1044	2	2	2	2	2	2	2	2	2	2	2	2	2	2	2	NA	2	2	2	2	2	2	2	NA	2	2	2	2	2	2	0	2	0	2	2	2	0	2	2	2	0	2	2	2	2	2	2	2	2
1045	2	2	2	0	2	2	2	2	2	2	2	2	2	2	2	2	2	0	0	2	2	0	2	2	2	0	0	2	2	2	2	2	2	0	2	2	2	2	2	2	2	2	2	2	2	2	2	2	2
1046	2	2	2	0	2	2	2	2	2	2	2	2	2	2	2	2	2	0	0	2	2	0	2	2	2	0	0	2	2	2	2	2	2	0	2	2	2	2	2	2	2	2	2	2	2	2	2	2	2
1048	2	2	2	2	2	2	2	2	2	0	0	0	2	2	2	2	0	2	2	2	2	2	0	2	2	2	2	2	2	2	0	2	2	0	2	2	2	2	2	2	2	2	2	2	2	2	2	2	2
1050	2	2	2	2	2	2	0	0	2	0	0	0	NA	2	2	2	0	2	2	0	2	2	0	2	2	2	2	2	2	2	0	2	2	0	2	2	2	2	0	2	NA	2	2	0	0	2	0	2	0
1052	2	0	0	2	0	0	0	2	0	0	2	0	NA	0	0	0	2	2	2	2	0	2	2	2	0	0	2	0	0	0	NA	0	0	0	0	0	0	0	0	2	0	0	0	0	2	2	2	0	2
1054	2	2	2	2	2	2	0	2	2	2	2	2	2	2	2	2	0	2	0	2	2	2	0	0	2	2	2	2	2	2	2	2	2	0	2	2	2	2	2	2	2	2	2	2	2	0	2	2	2
1057	2	2	2	2	2	2	2	0	2	0	0	2	2	2	2	2	0	2	0	0	2	2	0	0	2	2	2	2	2	2	0	2	2	0	2	2	2	2	2	2	2	2	2	2	0	2	0	2	0
1058	2	2	2	2	2	2	2	2	2	0	0	2	2	2	2	2	0	2	0	2	2	2	0	0	2	2	2	2	2	2	0	2	2	0	2	2	2	2	2	2	2	2	2	2	2	2	2	2	2
1060	0	2	2	2	2	2	2	0	2	2	2	2	NA	2	2	2	0	2	2	0	2	2	0	2	2	2	2	2	2	2	0	2	2	0	2	2	2	2	0	2	NA	2	2	0	0	0	0	2	0
1063	2	0	0	2	2	2	2	0	2	0	2	0	NA	2	2	2	0	2	0	0	2	2	0	0	2	2	2	2	2	2	0	2	2	0	2	2	2	2	2	2	NA	2	2	2	0	2	0	2	0
1064	2	0	0	2	2	2	2	0	NA	0	2	0	NA	2	2	2	0	2	2	0	2	2	0	NA	0	0	2	0	0	NA	0	2	2	2	2	2	2	2	2	2	2	0	2	2	0	0	0	2	0
1066	2	0	0	2	2	2	2	0	2	0	2	0	2	2	2	0	0	2	2	0	2	2	0	NA	0	0	2	0	0	NA	0	2	2	2	2	2	2	2	2	2	NA	2	2	2	0	2	0	2	0
1068	2	2	2	0	2	2	2	2	2	2	2	2	2	2	2	2	2	2	2	0	2	2	2	0	2	2	2	2	2	2	0	2	2	2	2	2	2	2	2	0	2	2	2	2	2	2	2	2	2
1071	2	2	2	2	2	2	2	2	2	0	0	0	2	2	2	2	0	2	2	2	2	2	0	2	2	2	2	2	2	2	0	2	2	0	2	2	2	2	0	2	2	2	2	0	2	0	2	2	2
1073	2	2	2	0	2	2	2	2	2	2	2	2	2	2	2	2	0	2	0	0	2	2	0	0	2	2	2	2	2	2	0	2	2	2	2	2	2	2	2	2	2	2	2	2	2	0	2	2	2
1075	2	0	0	2	0	0	2	2	0	0	2	0	0	0	0	0	2	2	2	2	0	2	2	2	0	0	2	0	0	0	0	0	0	0	0	0	0	0	0	2	0	0	0	0	2	2	2	0	2
1079	2	0	0	0	0	0	2	NA	0	0	2	0	0	0	0	0	2	2	2	NA	0	2	2	2	0	0	2	0	0	0	0	0	0	0	0	0	0	0	0	2	0	0	0	0	2	2	2	0	2
1080	2	2	2	2	2	2	2	2	2	2	2	2	2	2	2	2	0	2	0	2	2	2	0	0	2	2	2	2	2	2	2	2	2	0	2	2	2	2	2	2	2	2	2	2	2	2	2	2	2
1081	2	0	0	0	0	0	2	2	0	0	2	0	0	0	0	0	2	2	2	0	0	2	2	2	0	0	2	0	0	0	0	0	0	0	0	0	0	0	0	2	0	0	0	0	2	2	2	0	2
1083	2	2	2	0	2	2	0	2	2	2	2	2	2	2	2	2	2	0	0	0	2	0	2	2	2	2	2	2	2	2	0	2	2	2	2	2	2	2	2	2	2	2	2	2	2	0	2	2	NA
1084	2	2	2	0	2	2	0	2	2	0	0	2	2	2	2	NA	0	2	0	0	2	2	0	0	2	2	2	2	2	2	2	2	2	2	2	2	2	2	2	2	2	2	2	2	2	2	2	2	2
1085	2	2	2	0	2	2	2	2	2	2	2	2	2	2	2	2	2	0	0	0	2	0	2	2	2	2	2	2	2	2	0	2	2	2	2	2	2	2	2	2	2	2	2	2	2	0	2	2	NA
1086	2	2	2	2	2	2	2	0	2	0	0	2	2	2	2	2	0	2	0	0	2	2	0	0	2	2	2	2	2	2	0	2	2	0	2	2	2	2	2	2	NA	2	2	2	0	2	0	2	0
1087	0	2	2	2	2	2	2	2	2	2	2	2	2	2	2	2	2	2	2	2	2	0	2	2	0	2	2	2	2	2	0	2	0	2	2	2	0	2	NA	2	0	2	2	2	2	2	2	2	2
1091	2	2	2	0	2	2	2	2	2	2	2	2	2	2	2	2	0	2	0	2	2	2	0	0	2	2	2	2	2	2	0	2	2	0	2	2	2	2	2	2	2	2	2	2	2	2	2	2	2
1102	2	2	2	0	2	2	2	2	2	2	2	2	2	2	2	2	0	2	0	NA	2	2	0	0	2	2	2	2	2	2	0	2	2	0	2	2	2	2	2	2	2	2	2	2	2	2	2	2	2
1106	2	2	2	2	2	2	2	2	2	2	2	2	2	2	2	NA	0	2	0	0	2	2	0	0	2	2	2	2	2	2	0	2	2	0	2	2	2	2	2	2	2	2	2	2	2	2	2	2	2
1111	2	2	2	2	2	2	2	0	2	2	2	2	2	2	2	2	0	2	2	0	2	2	0	2	2	2	2	2	2	2	0	2	2	0	2	2	2	2	2	2	2	2	2	2	0	2	0	2	0
1114	2	2	2	2	2	2	2	0	2	2	2	2	2	2	2	2	2	0	0	0	2	0	2	2	2	2	2	2	2	2	0	2	2	2	2	2	2	2	2	2	NA	2	2	2	0	0	0	2	0
1119	2	0	0	2	0	NA	2	2	0	0	2	0	0	0	0	0	2	2	2	2	0	2	2	2	0	0	2	0	0	0	0	0	0	0	0	0	0	0	0	2	0	0	0	0	2	2	2	0	2
1120	2	0	0	2	0	0	2	0	0	0	2	0	0	0	0	0	2	2	2	2	0	2	2	2	0	0	2	0	0	0	0	0	0	0	0	0	0	0	0	2	0	0	0	0	2	2	2	0	2
1121	2	2	2	2	2	2	2	0	2	0	0	2	NA	2	2	2	0	2	0	0	2	2	0	0	2	2	2	2	2	2	0	2	2	0	2	2	2	2	2	2	2	2	2	2	0	2	0	2	0
1124	2	0	0	2	0	NA	0	2	0	0	2	0	0	0	0	0	2	2	2	2	0	2	2	2	0	0	2	0	0	0	2	0	0	0	0	0	0	0	0	2	0	0	0	0	2	2	2	0	2
1127	2	2	2	2	2	2	2	0	2	0	0	2	2	2	2	2	0	2	0	0	2	2	0	0	2	2	2	2	2	2	0	2	2	0	2	2	2	2	2	2	NA	2	2	2	0	2	0	2	0
1131	2	0	0	2	2	2	2	0	2	0	2	0	NA	2	2	2	0	2	0	0	2	2	0	0	2	2	2	2	2	2	0	2	2	0	2	2	2	2	2	2	NA	2	2	2	0	2	0	2	0
1134	2	0	0	2	0	NA	2	0	NA	0	2	0	0	0	0	0	2	2	2	0	0	2	2	2	0	0	2	0	0	0	0	0	0	0	0	0	0	2	0	2	0	0	0	0	0	2	0	0	0
1137	2	2	2	2	2	2	2	2	2	0	0	2	2	2	2	2	0	2	0	2	2	2	0	0	2	2	2	2	2	2	2	2	2	0	2	2	2	2	2	2	2	2	2	2	2	2	2	2	2
1141	2	0	0	0	2	2	2	2	2	0	2	0	2	2	2	0	0	2	2	2	2	2	0	NA	0	0	2	0	0	NA	0	2	2	2	2	2	2	2	2	2	2	2	2	2	2	2	2	2	2
1142	2	2	2	2	2	2	0	0	NA	0	0	2	2	2	2	2	0	2	0	0	2	2	0	0	2	2	2	2	2	2	0	2	2	0	2	2	2	2	2	2	2	2	2	2	0	2	0	2	0
1145	2	2	2	2	2	2	2	0	2	0	0	0	NA	2	2	2	0	2	2	0	2	2	0	2	2	2	2	2	2	2	0	2	2	0	2	2	2	2	0	2	NA	2	2	0	0	0	0	2	0
1152	2	2	2	2	2	2	2	2	2	2	2	2	2	2	2	2	0	2	0	2	2	2	0	0	2	0	0	2	2	2	2	2	2	2	2	2	2	2	2	2	2	2	2	2	2	2	2	2	2
1158	2	2	2	0	2	2	2	2	2	2	2	2	2	2	2	2	0	2	0	0	2	2	0	2	2	2	2	2	2	2	0	2	2	0	2	2	2	2	2	2	2	2	2	2	2	0	2	2	2
1161	2	2	2	0	2	2	2	2	2	2	2	2	2	2	2	2	0	2	0	0	2	2	0	2	2	2	2	2	2	2	0	2	2	0	2	2	2	2	2	2	2	2	2	2	2	0	2	2	2
1164	2	0	0	0	0	0	2	2	0	0	2	0	0	0	0	0	2	2	2	0	0	2	2	2	0	0	2	0	0	0	0	2	0	0	2	2	0	0	0	2	0	0	0	0	0	0	0	0	0
1168	2	0	0	2	2	2	2	2	2	0	2	0	2	2	2	2	0	2	2	2	2	2	0	NA	0	0	2	0	0	2	2	2	2	2	2	2	2	2	2	2	2	0	2	2	2	0	2	2	NA
1170	2	2	2	2	2	2	2	2	2	2	2	2	2	2	2	2	0	2	0	2	2	2	0	0	2	0	0	2	2	2	2	2	2	2	2	2	2	2	2	2	2	2	2	2	2	2	2	2	2
1171	2	2	2	2	2	2	2	2	2	2	2	2	2	2	2	2	0	2	0	2	2	2	0	0	2	2	2	2	2	2	2	2	2	2	2	2	2	2	2	2	2	2	2	2	2	2	2	2	2
1172	2	0	0	2	0	0	0	2	0	0	2	0	0	0	0	0	2	2	2	2	0	2	2	2	0	0	2	0	0	0	2	0	0	0	0	0	0	0	0	2	0	0	0	0	2	2	2	0	2
1173	2	0	0	0	0	0	0	2	0	0	2	0	0	0	0	0	2	2	2	0	0	2	2	2	0	0	2	0	0	0	0	0	0	0	0	0	0	0	0	2	0	0	0	0	2	2	2	0	2
1174	2	2	2	2	2	2	2	2	2	2	2	2	2	2	2	NA	2	2	2	2	2	2	2	NA	2	2	2	2	2	2	2	2	0	2	2	2	0	2	2	2	0	2	2	2	2	2	2	2	2
1175	2	2	2	2	2	2	2	2	2	2	2	2	2	2	2	0	2	2	2	2	2	2	2	NA	2	2	2	2	2	2	2	2	0	2	2	2	0	2	2	2	0	2	2	2	2	2	2	2	2
1176	0	2	2	0	2	2	2	2	2	2	2	2	2	2	2	0	2	2	2	2	2	2	2	0	2	2	2	2	2	2	2	2	2	2	2	2	2	2	2	2	2	2	2	2	2	2	2	2	2
1177	0	2	2	0	2	2	2	2	2	2	2	2	2	2	2	0	2	2	2	2	2	2	2	0	2	2	2	2	2	2	0	2	2	2	2	2	2	2	2	2	2	2	2	2	2	2	2	2	2
1178	0	2	2	2	2	2	2	2	2	2	2	2	2	2	2	0	2	2	2	2	2	2	2	0	2	0	0	2	2	2	2	2	2	2	2	2	2	2	2	2	2	2	2	2	2	2	2	2	2
1179	2	0	0	2	2	2	2	2	2	0	2	0	2	2	2	2	2	2	2	2	2	2	2	2	2	2	2	2	2	2	NA	2	2	0	2	2	2	2	2	2	2	2	2	2	2	2	2	2	2
1180	2	2	2	2	2	2	2	2	2	2	2	2	2	2	2	2	0	2	0	2	2	2	0	0	2	0	0	2	2	2	2	2	2	2	2	2	2	2	2	2	2	2	2	2	2	2	2	2	2
1181	2	2	2	0	2	2	2	2	2	2	2	2	2	2	2	0	0	2	0	0	2	2	0	0	2	2	2	2	2	2	0	2	2	2	2	2	2	2	2	2	2	2	2	2	2	2	2	2	2
1183	2	2	2	2	2	2	2	2	2	2	2	2	2	2	2	2	0	2	0	2	2	2	0	0	2	0	0	2	2	2	2	2	2	0	2	2	2	2	2	2	2	2	2	2	2	2	2	2	2
1186	2	0	0	0	0	NA	2	2	0	0	2	0	0	0	0	0	2	2	2	0	0	2	2	2	0	0	2	0	0	0	0	0	0	0	0	0	0	0	0	2	0	0	0	0	2	2	2	0	2
1187	2	2	2	0	2	2	2	2	2	2	2	2	2	2	2	2	0	2	0	0	2	2	0	0	2	0	0	2	2	2	0	2	2	2	2	2	2	2	2	2	2	2	2	2	2	2	2	2	2
1188	2	2	2	2	2	2	2	2	2	2	2	2	NA	2	2	2	0	2	0	2	2	2	0	0	2	0	0	2	2	2	2	2	2	2	2	2	2	2	2	2	2	2	2	2	2	2	2	2	2
1189	2	2	2	2	2	2	2	2	2	2	2	2	2	2	2	2	2	2	2	2	2	2	2	2	2	2	2	2	2	2	NA	2	2	0	2	2	2	2	2	2	2	2	2	2	2	2	2	2	2
1190	2	2	2	2	2	2	0	2	2	2	2	2	2	2	2	2	2	0	0	2	2	0	2	2	2	0	0	2	2	2	2	2	2	0	2	2	2	2	2	2	2	2	2	2	2	2	2	2	2
1191	2	2	2	2	2	2	2	2	2	2	2	2	2	2	2	2	0	2	0	0	2	2	0	0	2	0	0	2	2	2	0	2	2	0	2	2	2	2	2	2	2	2	2	2	2	2	2	2	2
1192	2	0	0	2	0	0	2	2	0	0	2	0	0	0	0	0	2	2	2	2	0	2	2	2	0	0	2	0	0	0	2	0	0	0	0	0	0	0	0	2	0	0	0	0	2	2	2	0	2
1193	2	0	0	2	0	0	2	2	0	0	2	0	0	0	0	0	2	2	2	2	0	2	2	2	0	0	2	0	0	0	2	0	0	0	0	0	0	0	0	2	0	0	0	0	2	2	2	0	2
1194	2	NA	2	2	2	2	2	2	2	2	2	2	NA	2	2	0	0	2	0	2	2	2	0	0	2	2	2	2	2	2	2	2	2	2	2	2	2	2	2	2	2	2	2	2	2	2	2	2	2
1196	2	2	2	2	2	2	2	2	2	2	2	2	2	2	2	0	0	2	2	2	2	2	0	2	2	2	2	2	2	2	2	2	2	2	2	2	2	2	2	2	2	2	2	2	2	2	2	2	2
1206	2	NA	2	2	2	2	2	NA	2	2	2	2	NA	2	2	0	0	2	2	2	NA	2	0	2	2	2	2	2	2	2	2	2	2	2	2	2	2	2	2	2	2	2	2	2	2	2	2	2	2
1209	2	NA	2	0	2	2	2	2	2	0	0	0	NA	2	2	2	2	0	0	0	2	0	2	2	2	2	2	2	2	2	0	2	2	2	2	2	2	2	2	2	2	2	2	2	2	2	2	2	2
1210	2	2	2	2	2	2	2	2	2	2	2	2	NA	2	2	0	0	2	2	2	2	2	0	2	2	2	2	2	2	2	NA	2	2	2	2	2	2	2	2	2	2	2	2	2	2	2	2	2	2
1212	2	2	2	2	2	2	2	2	2	2	2	2	2	2	2	0	0	2	2	2	2	2	0	2	2	2	2	2	2	2	NA	2	2	2	2	2	2	2	2	2	2	2	2	2	2	0	2	2	2
1215	0	2	2	2	2	2	2	0	2	2	2	2	NA	2	2	2	0	2	2	0	2	2	0	2	2	2	2	2	2	2	0	2	2	2	2	2	2	2	2	2	2	2	2	2	0	2	0	2	0
1218	2	2	2	2	2	2	2	0	2	2	2	2	2	2	2	2	2	0	2	0	2	0	2	2	2	2	2	2	2	2	0	2	0	2	2	2	0	2	2	2	0	2	2	2	0	2	0	2	0
1219	2	0	0	2	0	NA	2	2	0	0	2	0	0	0	0	0	2	2	2	NA	0	2	2	2	0	0	2	0	0	0	NA	0	2	0	0	NA	0	0	0	2	0	0	0	0	2	2	2	0	2
1221	2	2	2	2	2	2	2	2	2	2	2	2	2	2	2	0	0	2	2	2	2	2	0	NA	0	0	2	0	0	2	2	2	2	2	2	2	2	2	2	2	2	0	0	0	2	0	2	0	NA
1227	2	2	2	2	2	2	0	2	2	2	2	2	2	2	2	0	0	2	2	2	2	2	0	2	2	2	2	2	2	2	NA	2	2	2	2	2	2	2	2	2	2	2	2	2	2	2	2	2	2
1231	2	2	2	0	2	2	2	2	2	0	0	0	2	2	2	2	2	0	0	0	2	0	2	2	2	2	2	2	2	2	0	2	2	2	2	2	2	2	2	2	2	2	2	2	2	2	2	2	2
1233	2	0	0	2	0	0	2	0	0	0	2	0	0	0	0	0	2	2	2	2	0	2	2	2	0	0	2	0	0	0	0	0	0	0	0	0	0	0	0	2	0	0	0	0	2	2	2	0	2
1249	2	2	2	2	2	2	2	2	2	2	2	2	2	2	2	0	0	2	2	2	2	2	0	2	2	2	2	2	2	2	NA	2	2	2	2	2	2	2	2	2	2	2	2	2	2	2	2	2	2
1251	2	2	2	2	2	2	2	2	2	2	2	2	2	2	2	0	0	2	2	2	2	2	0	2	2	0	0	2	2	2	2	2	2	2	2	2	2	2	2	2	2	2	2	2	2	0	2	2	2
1254	2	2	2	2	2	2	2	2	2	2	2	2	2	2	2	0	0	2	2	2	2	2	0	2	2	2	2	2	2	2	2	2	2	2	2	2	2	2	2	2	2	2	2	2	2	2	2	2	2
1256	2	2	2	2	2	2	2	2	2	2	2	2	NA	2	2	0	0	2	2	2	2	2	0	2	2	2	2	2	2	2	2	2	2	2	2	2	2	2	2	2	2	2	2	2	2	2	2	2	2
1258	2	0	2	2	0	2	2	2	2	2	2	2	2	2	2	2	2	2	2	2	2	2	2	2	2	2	2	2	2	2	2	2	2	2	2	2	2	2	2	2	2	2	2	2	2	2	2	2	2
1259	2	2	2	2	2	2	2	2	2	2	2	2	2	2	2	0	2	2	0	2	2	0	2	2	2	2	2	2	2	2	0	2	0	2	2	2	2	2	2	2	2	2	2	2	2	2	2	2	2
1260	2	2	2	2	2	2	2	2	2	2	2	2	NA	2	2	0	2	2	0	2	2	0	2	2	2	2	2	2	2	2	0	2	2	2	2	2	2	2	2	2	2	2	2	2	2	2	2	2	2
1261	2	2	2	2	2	2	2	2	2	2	2	2	2	2	2	2	2	0	2	2	2	0	2	2	2	2	2	2	2	2	0	2	0	0	2	2	0	2	0	2	0	0	2	0	2	0	2	2	NA
1262	2	0	0	2	0	NA	2	2	0	0	2	0	0	0	0	0	2	2	2	2	0	2	2	2	0	0	2	0	0	0	2	0	0	0	0	0	0	0	0	2	0	0	0	0	2	2	2	0	2
1263	0	2	2	2	2	2	2	0	2	2	2	2	2	2	2	2	2	0	0	0	2	0	2	2	2	0	0	2	2	2	0	2	2	2	2	2	2	2	2	2	2	2	2	2	0	0	0	2	0
1264	0	2	2	2	2	2	2	2	2	2	2	2	2	2	2	2	2	0	0	0	2	0	2	2	2	0	0	2	2	2	0	2	2	2	2	2	2	2	2	2	2	2	2	2	2	2	2	2	2
1265	2	2	2	2	2	2	2	0	2	2	2	2	2	2	2	2	2	0	2	0	2	0	2	2	2	2	2	2	2	2	0	2	2	2	2	2	2	2	2	2	NA	2	2	2	0	2	0	2	0
1266	0	2	2	2	2	2	2	2	2	2	2	2	2	2	2	2	0	2	2	2	2	2	0	2	2	2	2	2	2	2	NA	2	2	2	2	2	2	2	2	2	2	2	2	2	2	2	2	2	2
1267	0	2	2	2	2	2	2	2	2	2	2	2	2	2	2	0	2	2	2	2	2	2	2	0	2	2	2	2	2	2	2	2	2	2	2	2	2	2	2	2	2	2	2	2	2	2	2	2	2
1268	2	2	2	2	2	2	0	0	2	2	2	2	2	2	2	2	0	2	2	0	2	2	0	2	2	0	0	2	2	2	0	2	2	2	2	2	2	2	NA	2	NA	2	2	2	0	0	0	2	0
1269	0	2	2	2	2	2	2	2	2	2	2	2	NA	2	2	2	0	2	2	2	2	2	0	2	2	2	2	2	2	2	2	2	2	2	2	2	2	2	2	0	2	2	2	2	2	2	2	2	2
1270	0	2	2	2	2	2	2	2	2	2	2	2	2	2	2	0	2	2	2	2	2	2	2	0	2	2	2	2	2	2	2	2	2	2	2	2	2	2	2	2	2	2	2	2	2	2	2	2	2
1272	0	2	2	2	2	2	2	2	2	2	2	2	2	2	2	0	2	2	2	0	2	2	2	0	2	2	2	2	2	2	0	2	2	2	2	2	2	2	2	2	2	2	2	2	2	2	2	2	2
1273	0	2	2	2	2	2	2	0	2	2	2	2	NA	2	2	2	0	2	2	0	2	2	0	2	2	2	2	2	2	2	0	2	2	2	2	2	2	2	2	0	NA	2	2	2	0	2	0	2	0
1274	2	0	0	2	0	NA	0	0	NA	0	2	0	0	0	0	0	2	2	2	0	0	2	2	2	0	0	2	0	0	0	0	0	0	0	0	0	0	2	0	2	0	0	NA	0	0	2	0	0	0
1275	0	2	2	0	2	2	2	2	2	2	2	2	2	2	2	0	2	2	2	0	2	2	2	2	0	0	0	2	2	2	0	2	2	2	2	2	2	2	2	2	2	2	2	2	2	2	2	2	2
1301	2	2	2	2	2	2	2	2	2	2	2	2	2	2	2	0	2	2	2	2	2	2	2	NA	2	2	2	2	2	2	NA	2	0	2	2	2	0	2	2	2	0	2	2	2	2	2	2	2	2
1302	2	2	2	0	2	2	2	2	2	2	2	2	2	2	2	2	0	2	0	0	2	2	0	0	2	2	2	2	2	2	0	2	2	2	2	2	2	2	2	2	2	2	2	2	2	2	2	2	2
1303	0	2	2	0	2	2	2	2	2	2	2	2	2	2	2	0	2	2	2	2	2	2	2	0	2	2	2	2	2	2	2	2	0	2	2	2	0	2	2	2	0	2	2	2	2	2	2	2	2
1304	0	2	2	0	2	2	2	2	2	2	2	2	2	2	2	0	2	2	2	2	2	2	2	0	2	2	2	2	2	2	2	2	0	2	2	2	0	2	2	2	0	2	2	2	2	2	2	2	2
1305	2	2	2	2	2	2	2	NA	2	2	2	2	NA	2	2	2	0	2	0	2	2	2	0	0	2	0	0	2	2	2	2	2	2	2	2	2	2	2	2	2	2	2	2	2	2	2	2	2	2
1306	2	2	2	2	2	2	2	2	2	2	2	2	NA	2	2	2	0	2	2	2	2	2	0	2	2	2	2	2	2	2	2	2	2	2	2	2	2	2	2	0	2	2	2	2	2	2	2	2	2
1307	2	2	2	2	2	2	2	2	2	2	2	2	2	2	2	2	0	2	0	2	2	2	0	0	2	0	0	2	2	2	2	2	2	2	2	2	2	2	2	2	2	2	2	2	2	2	2	2	2
1308	2	2	2	0	2	2	2	2	2	2	2	2	2	2	2	2	0	2	0	0	2	2	0	0	2	0	0	2	2	2	0	2	2	2	2	2	2	2	2	2	2	2	2	2	2	2	2	2	2
1309	2	0	0	0	0	0	0	2	0	0	2	0	0	0	0	0	2	2	2	NA	0	2	2	2	0	0	2	0	0	0	0	0	0	0	0	NA	0	0	0	2	0	0	NA	0	2	2	2	0	NA
1310	2	0	0	2	0	NA	2	2	0	0	2	0	0	0	0	0	2	2	2	2	0	2	2	2	0	0	2	0	0	0	2	0	0	0	0	0	0	0	0	2	0	0	0	0	2	2	2	0	2
1311	2	2	2	0	2	2	2	2	2	0	2	0	NA	2	2	0	2	2	2	2	NA	2	2	2	2	2	2	2	2	2	2	2	2	0	2	2	2	2	2	2	2	2	2	2	2	2	2	2	2
1312	2	2	2	2	2	2	2	2	2	2	2	2	2	2	2	0	0	2	2	2	2	2	0	2	2	2	2	2	2	2	NA	2	2	2	2	2	2	2	2	2	2	2	2	2	2	2	2	2	2
1313	2	2	2	0	2	2	2	2	2	0	2	0	2	2	2	0	2	2	2	2	2	2	2	2	2	2	2	2	2	2	2	2	2	0	2	2	2	2	2	2	2	2	2	2	2	2	2	2	2
1314	2	2	2	2	2	2	2	2	2	2	2	2	2	2	2	2	0	2	0	2	2	2	0	0	2	0	0	2	2	2	2	2	2	2	2	2	2	2	2	2	2	2	2	2	2	2	2	2	2
1315	0	2	2	2	2	2	0	2	2	2	2	2	2	2	2	2	2	0	0	2	2	0	2	2	2	0	0	2	2	2	2	2	2	2	2	2	2	2	2	2	2	2	2	2	2	2	2	2	2
1316	2	2	2	2	2	2	2	2	2	2	2	2	2	2	2	2	0	2	0	2	2	2	0	0	2	0	0	2	2	2	2	2	2	2	2	2	2	2	2	2	2	2	2	2	2	2	2	2	2
1317	2	2	2	2	2	2	2	2	2	2	2	2	2	2	2	2	0	2	0	2	2	2	0	0	2	0	0	2	2	2	2	2	2	2	2	2	2	2	2	2	2	2	2	2	2	2	2	2	2
1318	2	2	2	2	2	2	2	2	2	2	2	2	2	2	2	2	0	2	0	2	2	2	0	0	2	0	0	2	2	2	2	2	2	2	2	2	2	2	2	2	2	2	2	2	2	2	2	2	2
1319	2	2	2	2	2	2	0	2	2	2	2	2	2	2	2	2	0	2	0	2	2	2	0	0	2	0	0	2	2	2	2	2	2	2	2	2	2	2	2	2	2	2	2	2	2	2	2	2	2
1320	2	0	0	2	0	NA	2	2	0	0	2	0	0	0	0	0	2	2	2	2	0	2	2	2	0	0	2	0	0	0	2	0	0	0	0	0	0	0	0	2	0	0	0	0	2	2	2	0	2
1321	2	2	2	0	2	2	2	2	2	2	2	2	2	2	2	0	0	2	2	2	2	2	0	0	0	0	2	2	2	2	2	2	0	0	2	2	0	2	0	2	0	0	2	0	2	0	2	2	NA
1322	2	2	2	2	2	2	2	2	2	2	2	2	2	2	2	2	0	2	0	0	2	2	0	0	2	2	2	2	2	2	0	2	2	0	2	2	2	2	2	2	2	2	2	2	2	2	2	2	2
1323	2	0	0	0	2	2	0	2	2	0	2	0	2	2	2	2	2	2	2	2	2	2	2	2	2	2	2	2	2	2	2	2	2	0	2	2	2	2	2	2	2	2	2	2	2	2	2	2	2
1324	2	0	0	2	0	NA	2	2	0	0	2	0	0	0	0	0	2	2	2	2	0	2	2	2	0	0	2	0	0	0	2	0	0	0	0	0	0	0	0	2	0	0	0	0	2	2	2	0	2
1325	2	0	0	2	0	NA	2	2	0	0	2	0	0	0	0	0	2	2	2	2	0	2	2	2	0	0	2	0	0	0	2	0	0	0	0	0	0	0	0	2	0	0	0	0	2	2	2	0	2
1326	2	0	0	2	0	NA	2	2	0	0	2	0	0	0	0	0	2	2	2	2	0	2	2	2	0	0	2	0	0	0	2	0	0	0	0	0	0	0	0	2	0	0	0	0	2	2	2	0	2
1327	2	2	2	0	2	2	2	2	2	2	2	2	2	2	2	2	0	2	0	2	2	2	0	0	2	0	0	2	2	2	2	2	2	2	2	2	2	2	2	2	2	2	2	2	2	2	2	2	2
1328	2	0	0	2	0	NA	2	2	0	0	2	0	0	0	0	NA	2	2	2	2	0	2	2	NA	0	0	2	0	0	0	2	0	0	0	0	0	0	0	0	2	0	0	0	0	2	2	2	0	2
1329	2	2	2	2	2	2	2	2	2	2	2	2	2	2	2	2	2	0	0	2	2	0	2	2	2	0	0	2	2	2	0	2	2	0	2	2	2	2	2	2	2	2	2	2	2	2	2	2	2
1330	0	2	2	2	2	2	2	2	2	2	2	2	2	2	2	2	2	2	2	0	2	0	2	2	0	2	2	2	2	2	0	2	0	2	2	2	0	2	2	2	0	2	2	2	2	0	2	2	2
1331	2	0	0	2	0	0	0	2	0	0	2	0	0	0	0	0	2	2	2	0	0	2	2	2	0	0	2	0	0	0	0	2	0	0	2	2	0	0	0	2	0	0	0	0	0	0	0	0	0
1332	2	2	2	2	2	2	2	2	2	0	0	0	2	2	2	2	0	2	0	0	2	2	0	0	2	2	2	2	2	2	0	2	2	0	2	2	2	2	2	2	2	2	2	2	2	2	2	2	2
1333	2	2	2	2	2	2	2	2	2	2	2	2	2	2	2	2	0	2	0	2	2	2	0	0	2	2	2	2	2	2	2	2	2	0	2	2	2	2	2	2	2	2	2	2	2	0	2	2	2
1334	2	0	0	0	0	NA	2	2	0	0	2	0	0	0	0	0	2	2	2	0	0	2	2	2	0	0	2	0	0	0	0	0	0	0	0	0	0	0	0	2	0	0	0	0	2	2	2	0	2
1335	2	0	0	0	0	0	0	2	0	0	2	0	0	0	0	0	2	2	2	0	0	2	2	2	0	0	2	0	0	0	0	0	0	0	0	0	0	0	0	2	0	0	0	0	2	2	2	0	2
1336	2	0	0	0	0	0	0	2	0	0	2	0	0	0	0	0	2	2	2	0	0	2	2	2	0	0	2	0	0	0	0	0	0	0	0	0	0	0	0	2	0	0	0	0	2	2	2	0	2
1337	0	2	2	0	2	2	0	2	2	2	2	2	2	2	2	NA	2	2	2	0	2	2	2	0	2	2	2	2	2	2	0	2	2	2	2	2	2	2	2	2	2	2	2	2	2	2	2	2	2
1338	2	2	2	0	2	2	2	2	2	2	2	2	2	2	2	2	0	2	0	2	2	2	0	0	2	2	2	2	2	2	0	2	2	0	2	2	2	2	2	2	2	2	2	2	2	2	2	2	2
1339	0	2	2	0	2	2	0	2	2	2	2	2	2	2	2	0	2	2	2	0	2	2	2	0	2	2	2	2	2	2	0	2	2	2	2	2	2	2	2	2	2	2	2	2	2	2	2	2	2
1340	2	2	2	2	2	2	0	2	2	2	2	2	NA	2	2	0	0	2	2	2	2	2	0	2	2	2	2	2	2	2	2	2	2	2	2	2	2	2	2	2	2	2	2	2	2	2	2	2	2
1341	0	2	2	2	2	2	0	2	2	2	2	2	2	2	2	2	2	2	2	0	2	2	2	2	0	NA	NA	NA	NA	2	NA	2	2	2	2	2	2	2	2	2	2	2	2	2	2	2	2	2	2
1342	2	2	2	2	2	2	2	2	2	2	2	2	2	2	2	2	2	2	0	NA	2	0	2	2	2	2	2	2	2	2	0	2	0	2	2	2	2	2	2	2	2	2	2	2	2	0	2	2	2
1343	2	2	2	2	2	2	2	2	2	2	2	2	2	2	2	0	0	2	2	2	2	2	0	2	2	0	0	2	2	2	2	2	2	2	2	2	2	2	2	2	2	2	2	2	2	0	2	2	2
1344	2	2	2	2	2	2	2	2	2	2	2	2	2	2	2	0	0	2	2	2	2	2	0	2	2	0	0	2	2	2	2	2	2	2	2	2	2	2	2	2	2	2	2	2	2	0	2	2	2
1345	0	2	2	2	2	2	0	2	2	2	2	2	2	2	2	2	0	2	2	2	2	2	0	2	2	2	2	2	2	2	2	2	2	2	2	2	2	2	2	2	2	2	2	2	2	2	2	2	2
1346	0	2	2	2	2	2	0	2	2	2	2	2	2	2	2	2	2	0	0	2	2	0	2	2	2	0	0	2	2	2	0	2	2	2	2	2	2	2	2	2	2	2	2	2	2	2	2	2	2
1347	2	0	0	2	0	0	2	2	0	0	2	0	0	0	0	0	2	2	2	2	0	2	2	2	0	0	2	0	0	0	2	0	0	0	0	0	0	0	0	2	0	0	0	0	2	2	2	0	2
1348	0	NA	2	2	2	2	2	NA	2	2	2	2	NA	2	2	2	0	2	2	2	NA	2	0	2	2	2	2	2	2	2	2	2	2	2	2	2	2	2	2	0	2	2	2	2	2	2	2	2	2
1349	0	2	2	2	2	2	2	2	2	2	2	2	2	2	2	2	2	2	2	2	2	0	2	2	0	0	0	2	2	2	2	2	2	2	2	2	2	2	2	2	2	2	2	2	2	2	2	2	2
1350	2	2	2	2	2	2	2	2	2	2	2	2	2	2	2	0	0	2	2	2	2	2	0	2	2	2	2	2	2	2	2	2	2	2	2	2	2	2	2	2	2	2	2	2	2	2	2	2	2
1351	2	0	0	2	0	0	0	2	0	0	2	0	0	0	0	0	2	2	2	2	0	2	2	2	0	0	2	0	0	0	2	0	0	0	0	0	0	0	0	2	0	0	0	0	2	2	2	0	2
1401	2	0	0	2	0	NA	2	2	NA	0	2	0	0	0	0	0	2	2	2	2	0	2	2	2	0	0	2	0	0	0	2	0	0	0	0	0	0	0	0	2	0	0	0	0	2	2	2	0	2
1402	0	2	2	0	2	2	2	2	2	2	2	2	NA	2	2	0	2	2	2	2	2	2	2	0	2	2	2	2	2	2	2	2	0	2	2	2	0	2	2	2	0	2	2	2	2	2	2	2	2
1403	2	0	0	0	0	0	2	2	0	0	2	0	0	0	0	0	2	2	2	0	0	2	2	2	0	0	2	0	0	0	0	0	0	0	0	0	0	0	0	2	0	0	0	0	2	2	2	0	2
1404	2	2	2	0	2	2	2	2	2	2	2	2	2	2	2	2	2	2	2	0	2	2	2	0	2	2	2	2	2	2	0	2	2	2	2	2	2	2	2	0	2	2	2	2	2	2	2	2	2
1405	2	2	2	2	2	2	2	2	2	2	2	2	2	2	2	2	0	2	0	2	2	2	0	0	2	0	0	2	2	2	2	2	2	2	2	2	2	2	2	2	2	2	2	2	2	2	2	2	2
1406	2	2	2	0	2	2	2	NA	2	2	2	2	NA	2	2	2	0	2	0	2	2	2	0	0	2	0	0	2	2	2	2	2	2	2	2	2	2	2	2	2	2	2	2	2	2	2	2	2	2
1407	2	2	2	0	2	2	2	2	2	2	2	2	NA	2	2	2	2	0	0	0	2	0	2	2	2	0	0	2	2	2	0	2	2	2	2	2	2	2	2	2	NA	2	2	2	2	0	2	2	2
1408	0	2	2	0	2	2	2	2	2	2	2	2	2	2	2	2	0	2	0	2	2	2	0	0	2	0	0	2	2	2	2	2	2	2	2	2	2	2	2	2	2	2	2	2	2	2	2	2	2
1409	0	2	2	0	2	2	2	2	2	2	2	2	2	2	2	0	2	2	2	0	2	2	2	0	2	2	2	2	2	2	0	2	2	2	2	2	2	2	2	2	2	2	2	2	2	2	2	2	2
1410	2	2	2	2	2	2	0	2	2	2	2	2	2	2	2	2	0	2	0	2	2	2	0	0	2	0	0	2	2	2	2	2	2	2	2	2	2	2	2	2	2	2	2	2	2	2	2	2	2
1411	2	2	2	0	2	2	2	2	2	2	2	2	2	2	2	2	0	2	0	2	2	2	0	0	2	0	0	2	2	2	2	2	2	0	2	2	2	2	2	2	2	2	2	2	2	2	2	2	2
1412	0	NA	2	2	2	2	2	2	2	2	2	2	NA	2	2	0	2	2	2	2	NA	2	2	0	2	2	2	2	2	2	2	2	2	2	2	2	2	2	2	2	2	2	2	2	2	2	2	2	2
1413	2	0	0	2	0	NA	2	NA	NA	0	2	0	0	0	0	0	2	2	2	2	0	2	2	2	0	0	2	0	0	0	2	0	0	0	0	0	0	0	0	2	0	0	NA	0	2	2	2	0	2
1414	2	0	0	2	0	NA	2	2	NA	0	2	0	0	0	0	0	2	2	2	2	0	2	2	2	0	0	2	0	0	0	2	0	0	0	0	0	0	0	0	2	0	0	0	0	2	2	2	0	2
1415	2	2	2	2	2	2	2	2	2	2	2	2	2	2	2	2	0	2	0	2	2	2	0	0	2	0	0	2	2	2	2	2	2	0	2	2	2	2	0	2	2	0	0	0	2	2	2	0	2
1416	2	2	2	2	2	2	2	2	2	2	2	2	2	2	2	2	0	2	2	2	2	2	0	2	2	2	2	2	2	2	2	2	2	2	2	2	2	2	2	0	2	2	2	2	2	2	2	2	2
1417	2	2	2	2	2	2	2	2	2	2	2	2	2	2	2	2	0	2	2	2	2	2	0	2	2	0	0	2	2	2	2	2	2	2	2	2	2	2	2	2	2	2	2	2	2	2	2	2	2
1418	2	2	2	0	2	2	2	NA	2	2	2	2	NA	2	2	NA	0	2	2	0	2	2	0	2	2	2	2	2	2	2	0	2	2	2	2	2	2	2	2	0	NA	2	NA	2	2	2	2	2	2
1419	0	2	2	0	2	2	2	2	2	2	2	2	NA	2	2	0	2	2	2	0	2	2	2	0	2	2	2	2	2	2	0	2	2	2	2	2	2	2	2	2	2	2	2	2	2	2	2	2	2
1420	2	2	2	2	2	2	2	2	2	2	2	2	2	2	2	2	0	2	0	2	2	2	0	0	2	0	0	2	2	2	2	2	2	2	2	2	2	2	2	2	2	2	2	2	2	2	2	2	2
1421	2	2	2	0	2	2	2	2	2	0	0	0	2	2	2	2	2	2	2	2	2	0	2	2	0	2	2	2	2	2	2	2	0	2	2	2	0	2	2	2	0	2	2	2	2	2	2	2	2
1422	2	2	2	0	2	2	2	2	2	2	2	2	2	2	2	2	2	2	2	0	2	2	2	2	0	0	2	0	0	2	0	2	0	0	2	2	0	2	0	2	0	0	2	0	2	0	2	2	NA
1423	2	2	2	0	2	2	2	2	2	2	2	2	2	2	2	2	2	0	0	0	2	0	2	2	2	0	0	2	2	2	0	2	2	2	2	2	2	2	2	2	2	2	2	2	2	0	2	2	2
1424	2	0	0	0	0	NA	2	NA	NA	0	2	0	0	0	0	0	2	2	2	NA	0	2	2	2	0	0	2	0	0	0	2	0	0	0	0	0	0	0	0	2	0	0	0	0	2	2	2	0	2
1425	2	2	2	0	2	2	0	2	2	2	2	2	2	2	2	0	2	2	0	2	2	0	2	NA	2	2	2	2	2	2	2	2	2	2	2	2	2	2	2	2	2	2	2	2	2	2	2	2	2
1426	0	2	2	2	2	2	2	2	2	2	2	2	2	2	2	0	0	2	2	2	2	2	0	0	2	0	2	2	NA	2	2	2	0	0	2	2	0	2	0	2	0	0	2	0	2	0	2	2	NA
1427	0	2	2	0	2	2	2	2	2	2	2	2	2	2	2	0	2	2	2	2	2	2	2	0	2	2	2	2	2	2	0	2	2	2	2	2	2	2	2	2	2	2	2	2	2	2	2	2	2
1428	2	0	0	0	0	0	2	2	0	0	2	0	0	0	0	0	2	2	2	0	0	2	2	2	0	0	2	0	0	0	0	2	2	2	2	2	2	2	2	2	2	2	2	2	2	0	2	2	2
1429	2	0	0	0	0	NA	2	2	0	0	2	0	0	0	0	0	2	2	2	0	0	2	2	2	0	0	2	0	0	0	0	2	2	2	2	2	2	2	2	2	2	2	2	2	2	0	2	2	2
1430	2	2	2	2	2	2	2	2	2	2	2	2	2	2	2	2	2	0	0	2	2	0	2	2	2	0	0	2	2	2	2	2	2	0	2	2	2	2	2	2	2	2	2	2	2	2	2	2	2
1431	0	2	2	0	2	2	2	2	2	2	2	2	2	2	2	0	2	2	2	0	2	2	2	0	2	2	2	2	2	2	0	2	2	2	2	2	2	2	2	2	2	2	2	2	2	2	2	2	2
1432	0	2	2	0	2	2	0	2	2	2	2	2	2	2	2	0	2	2	2	NA	2	2	2	0	2	2	2	2	2	2	2	2	2	2	2	2	2	2	2	2	2	2	2	2	2	2	2	2	2
1433	0	2	2	2	2	2	2	2	2	2	2	2	2	2	2	2	2	0	0	0	2	NA	2	0	2	0	0	2	2	2	0	2	2	0	2	2	2	2	2	2	2	2	2	2	2	2	2	2	2
1434	2	0	0	2	0	0	2	2	0	0	2	0	0	0	0	0	2	2	2	2	0	2	2	2	0	0	2	0	0	0	2	0	0	0	0	0	0	0	0	2	0	0	0	0	2	2	2	0	2
1435	2	0	0	0	0	NA	2	2	0	0	2	0	0	0	0	0	2	2	2	0	0	2	2	2	0	0	2	0	0	0	0	0	0	2	2	0	0	0	2	2	0	2	2	2	2	2	2	2	2
1436	2	2	2	2	2	2	2	2	2	2	2	2	2	2	2	2	0	2	0	2	2	2	0	0	2	0	0	2	2	2	2	2	2	2	2	2	2	2	2	2	2	2	2	2	2	2	2	2	2
1437	2	2	2	0	2	2	0	2	2	2	2	2	2	2	2	2	2	0	0	NA	2	0	2	2	2	2	2	2	2	2	0	2	2	2	2	2	2	2	2	2	2	2	2	2	2	2	2	2	2
1438	2	2	2	2	2	2	2	2	2	2	2	2	2	2	2	0	0	2	2	2	2	2	0	2	2	2	2	2	2	2	2	2	2	2	2	2	2	2	2	2	2	2	2	2	2	2	2	2	2
1439	2	2	2	2	2	2	2	2	2	2	2	2	2	2	2	0	0	2	2	2	2	2	0	2	2	2	2	2	2	2	NA	2	2	2	2	2	2	2	2	2	2	2	2	2	2	2	2	2	2
1440	0	2	2	2	2	2	2	2	2	2	2	2	2	2	2	2	0	2	2	2	2	2	0	NA	2	2	2	2	2	2	NA	2	2	2	2	2	2	2	2	0	2	2	2	2	2	2	2	2	2
1441	2	NA	2	0	2	2	2	NA	2	2	2	2	NA	2	2	2	2	0	0	NA	2	0	2	2	2	0	0	2	2	2	2	2	2	0	2	2	2	2	2	2	2	2	2	2	2	2	2	2	2
1443	2	NA	2	2	2	2	2	2	2	2	2	2	NA	2	2	2	0	2	0	2	2	2	0	0	2	0	0	2	2	2	0	2	2	2	2	2	2	2	2	2	2	2	2	2	2	2	2	2	2
1501	0	2	2	0	2	2	2	2	2	2	2	2	2	2	2	0	2	2	2	0	2	2	2	0	2	2	2	2	2	2	0	2	2	2	2	2	2	2	2	2	2	2	2	2	2	2	2	2	2
1502	0	2	2	0	2	2	2	2	2	2	2	2	2	2	2	0	2	2	2	0	2	2	2	0	2	2	2	2	2	2	0	2	2	2	2	2	2	2	2	2	2	2	2	2	2	2	2	2	2
1503	2	2	2	2	2	2	2	2	2	2	2	2	2	2	2	0	2	2	2	2	2	2	2	NA	2	2	2	2	2	2	NA	2	0	2	2	2	0	2	2	2	0	2	2	2	2	2	2	2	2
1504	0	2	2	0	2	2	0	2	2	2	2	2	2	2	2	0	2	2	2	0	2	2	2	0	2	2	2	2	2	2	0	2	2	2	2	2	2	2	2	2	2	2	2	2	2	2	2	2	2
1505	0	NA	2	2	2	2	0	2	2	2	2	2	NA	2	2	0	2	2	2	2	NA	2	2	0	2	2	2	2	2	2	2	2	2	2	2	2	2	2	2	2	2	2	2	2	2	2	2	2	2
1506	0	NA	2	0	2	2	2	2	2	2	2	2	NA	2	2	0	2	2	2	0	NA	2	2	0	2	2	2	2	2	2	0	2	2	2	2	2	2	2	2	2	2	2	2	2	2	2	2	2	2
1507	0	2	2	0	2	2	2	2	2	2	2	2	2	2	2	0	2	2	2	0	2	2	2	0	2	2	2	2	2	2	0	2	2	2	2	2	2	2	2	2	2	2	2	2	2	2	2	2	2
1508	2	0	0	2	0	0	2	2	0	0	2	0	0	0	0	0	2	2	2	2	0	2	2	2	0	0	2	0	0	0	2	0	0	0	0	0	0	0	0	2	0	0	0	0	2	2	2	0	2
1509	2	2	2	2	2	2	0	2	2	2	2	2	2	2	2	2	0	2	0	2	2	2	0	0	2	0	0	2	2	2	2	2	2	2	2	2	2	2	2	2	2	2	2	2	2	2	2	2	2
1510	2	2	2	0	2	2	2	2	2	2	2	2	2	2	2	2	0	2	2	2	2	2	0	2	2	2	2	2	2	2	2	2	2	2	2	2	2	2	2	0	2	2	2	2	2	2	2	2	2
1511	2	0	0	2	2	2	2	NA	2	0	2	0	NA	2	2	NA	2	2	2	2	NA	2	2	2	2	2	2	2	2	2	2	2	2	0	2	2	2	2	2	2	2	2	2	2	2	2	2	2	2
1512	2	2	2	0	2	2	2	2	2	2	2	2	NA	2	2	NA	0	2	2	0	2	2	0	2	2	2	2	2	2	2	2	2	2	2	2	2	2	2	2	2	NA	2	2	2	2	2	2	2	2
1513	2	2	2	2	2	2	2	0	2	2	2	2	2	2	2	2	0	2	0	2	2	2	0	0	2	2	2	2	2	2	0	2	2	2	2	2	2	2	2	2	2	2	2	2	2	2	2	2	2
1514	0	2	2	2	2	2	0	2	2	2	2	2	2	2	2	2	2	0	0	2	2	0	2	2	2	0	0	2	2	2	2	2	2	2	2	2	2	2	2	2	2	2	2	2	2	2	2	2	2
1515	2	2	2	0	2	2	2	2	2	2	2	2	2	2	2	2	0	2	0	0	2	2	0	0	2	2	2	2	2	2	0	2	2	2	2	2	2	2	2	2	2	2	2	2	2	2	2	2	2
1516	2	2	2	2	2	2	2	2	2	2	2	2	2	2	2	2	0	2	0	2	2	2	0	0	2	0	0	2	2	2	2	2	2	0	2	2	2	2	2	2	2	2	2	2	2	2	2	2	2
1517	2	2	2	2	2	2	2	NA	2	2	2	2	NA	2	2	2	0	2	0	2	2	2	0	0	2	0	0	2	2	2	2	2	2	0	2	2	2	2	2	2	2	2	2	2	2	2	2	2	2
1518	2	2	2	2	2	2	0	2	2	0	0	2	2	2	2	2	0	2	0	NA	2	2	0	0	2	2	2	2	2	2	2	2	2	0	2	2	2	2	2	2	2	2	2	2	2	2	2	2	2
1519	2	2	2	2	2	2	2	2	2	2	2	2	2	2	2	2	0	2	0	NA	2	2	0	0	2	0	0	2	2	2	2	2	2	0	2	2	2	2	2	2	2	2	2	2	2	2	2	2	2
1520	2	2	2	0	2	2	2	2	2	2	2	2	2	2	2	2	0	2	0	2	2	2	0	0	2	0	0	2	2	2	2	2	2	2	2	2	2	2	2	2	2	2	2	2	2	2	2	2	2
1521	0	2	2	2	2	2	0	2	2	2	2	2	2	2	2	2	2	0	0	2	2	0	2	2	2	0	0	2	2	2	0	2	2	2	2	2	2	2	2	2	2	2	2	2	2	2	2	2	2
1522	2	2	2	2	2	2	2	2	2	2	2	2	2	2	2	2	0	2	0	2	2	2	0	0	2	0	0	2	2	2	2	2	2	2	2	2	2	2	2	2	2	2	2	2	2	2	2	2	2
1523	2	NA	2	2	2	2	0	2	2	2	2	2	NA	2	2	2	0	2	2	2	2	2	0	2	2	2	2	2	2	2	2	2	2	2	2	2	2	2	2	0	2	2	2	2	2	2	2	2	2
1524	0	2	2	0	2	2	2	2	2	2	2	2	2	2	2	0	2	2	2	0	2	2	2	0	2	2	2	2	2	2	0	2	2	2	2	2	2	2	2	2	2	2	2	2	2	2	2	2	2
1525	0	2	2	0	2	2	2	2	2	2	2	2	2	2	2	0	2	2	2	0	2	2	2	2	2	2	2	2	2	2	0	2	2	0	2	2	2	2	2	2	2	2	2	2	2	2	2	2	2
1526	2	0	0	0	2	2	2	2	2	0	2	0	2	2	2	2	2	2	2	0	2	2	2	2	2	2	2	2	2	2	0	2	2	2	2	2	2	2	2	2	2	2	2	2	2	2	2	2	2
1527	0	2	2	2	2	2	2	2	2	2	2	2	2	2	2	2	0	2	0	2	2	2	0	0	2	0	0	2	2	2	2	2	2	2	2	2	2	2	2	2	2	2	2	2	2	2	2	2	2
1529	2	NA	2	2	2	2	2	NA	2	2	2	2	NA	2	2	2	0	2	0	2	2	2	0	0	2	0	0	2	2	2	2	2	2	2	2	2	2	2	2	2	2	2	2	2	2	2	2	2	2
1530	2	0	0	2	0	0	2	2	0	0	2	0	0	0	0	0	2	2	2	NA	0	2	2	2	0	0	2	0	0	0	NA	0	0	0	0	0	0	0	0	2	0	0	0	0	2	2	2	0	2
1531	0	2	2	2	2	2	2	2	2	2	2	2	2	2	2	0	2	2	2	0	2	2	2	0	2	2	2	2	2	2	0	2	2	2	2	2	2	2	2	2	2	2	2	2	2	2	2	2	2
1532	2	0	0	2	0	0	2	2	0	0	2	0	0	0	0	0	2	2	2	2	0	2	2	2	0	0	2	0	0	0	2	0	0	0	0	0	0	0	0	2	0	0	0	0	2	2	2	0	2
1533	2	0	0	2	0	0	2	2	0	0	2	0	0	0	0	0	2	2	2	2	0	2	2	2	0	0	2	0	0	0	2	0	0	0	0	0	0	0	0	2	0	0	0	0	2	2	2	0	2
1534	2	2	2	2	2	2	2	2	2	2	2	2	2	2	2	0	2	2	2	2	2	2	2	NA	2	2	2	2	2	2	0	2	0	2	2	2	0	2	2	2	0	2	2	2	2	2	2	2	2
1535	2	0	0	2	0	0	2	2	0	0	2	0	0	0	0	0	2	2	2	2	0	2	2	2	0	0	2	0	0	0	2	0	0	0	0	0	0	0	0	2	0	0	0	0	2	2	2	0	2
1536	0	2	2	0	2	2	2	2	2	2	2	2	2	2	2	0	2	2	2	0	2	2	2	0	2	2	2	2	2	2	0	2	2	2	2	2	2	2	2	2	2	2	2	2	2	2	2	2	2
1537	2	2	2	2	2	2	2	2	2	2	2	2	2	2	2	0	0	2	0	2	2	2	0	0	2	0	0	2	2	2	2	2	2	2	2	2	2	2	2	2	2	2	2	2	2	2	2	2	2
1538	2	2	2	2	2	2	2	2	2	2	2	2	2	2	2	2	0	2	0	2	2	2	0	0	2	0	0	2	2	2	2	2	2	2	2	2	2	2	2	2	2	2	2	2	2	2	2	2	2
1539	2	2	2	2	2	2	2	2	2	2	2	2	2	2	2	2	0	2	0	NA	2	2	0	0	2	0	0	2	2	2	2	2	2	2	2	2	2	2	2	2	2	2	2	2	2	2	2	2	2
1540	0	2	2	0	2	2	2	2	2	2	2	2	2	2	2	0	2	2	2	0	2	2	2	0	2	0	0	2	2	2	0	2	2	2	2	2	2	2	2	2	2	2	2	2	2	2	2	2	2
1541	2	0	0	2	0	0	2	2	0	0	2	0	0	0	0	0	2	2	2	2	0	2	2	2	0	0	2	0	0	0	2	0	0	0	0	0	0	0	0	2	0	0	0	0	2	2	2	0	2
1542	2	2	2	2	2	2	2	2	2	2	2	2	2	2	2	2	0	2	2	2	2	2	0	2	2	2	2	2	2	2	2	2	2	2	2	2	2	2	2	0	2	2	2	2	2	2	2	2	2
1543	0	2	2	NA	2	2	2	2	2	2	2	2	2	2	2	0	2	2	2	NA	2	2	2	0	2	2	2	2	2	2	NA	2	2	2	2	2	2	2	2	2	2	2	2	2	2	2	2	2	2
1544	0	2	2	2	2	2	2	2	2	2	2	2	2	2	2	0	2	2	2	2	2	2	2	0	2	2	2	2	2	2	2	2	2	2	2	2	2	2	2	2	2	2	2	2	2	2	2	2	2
1545	2	0	0	2	0	0	2	2	0	0	2	0	0	0	0	0	2	2	2	2	0	2	2	2	0	0	2	0	0	0	2	0	0	0	0	0	0	0	0	2	0	0	0	0	2	2	2	0	2
1547	2	2	2	2	2	2	2	2	2	2	2	2	2	2	2	2	0	2	0	2	2	2	0	0	2	0	0	2	2	2	2	2	2	0	2	2	2	2	2	2	2	2	2	2	2	2	2	2	2
1548	2	2	2	2	2	2	2	2	2	2	2	2	2	2	2	2	0	2	0	2	2	2	0	0	2	0	0	2	2	2	2	2	2	0	2	2	2	2	2	2	2	2	2	2	2	2	2	2	2
1549	2	2	2	0	2	2	2	2	2	2	2	2	2	2	2	2	0	2	0	2	2	2	0	0	2	0	0	2	2	2	2	2	2	2	2	2	2	2	2	2	2	2	2	2	2	2	2	2	2
1550	2	2	2	0	2	2	2	2	2	2	2	2	2	2	2	2	0	2	0	2	2	2	0	0	2	0	0	2	2	2	2	2	2	2	2	2	2	2	2	2	2	2	2	2	2	2	2	2	2
1551	2	0	0	2	0	0	2	2	0	0	2	0	0	0	0	0	2	2	2	2	0	2	2	2	0	0	2	0	0	0	2	0	0	0	0	0	0	0	0	2	0	0	0	0	2	2	2	0	2
1552	2	2	2	2	2	2	2	2	2	2	2	2	2	2	2	2	0	2	0	0	2	2	0	0	2	2	2	2	2	2	0	2	2	2	2	2	2	2	2	2	2	2	2	2	2	2	2	2	2
1553	2	2	2	0	2	2	2	2	2	2	2	2	2	2	2	2	0	2	0	0	2	2	0	0	2	2	2	2	2	2	NA	2	2	2	2	2	2	2	2	2	2	2	2	2	2	2	2	2	2
1554	2	0	0	2	2	2	2	2	2	0	2	0	2	2	2	2	2	2	2	2	2	2	2	2	2	2	2	2	2	2	2	2	2	0	2	2	2	2	2	2	2	2	2	2	2	2	2	2	2
1555	2	0	0	2	0	2	2	2	2	0	2	2	0	2	0	0	NA	NA	NA	2	0	2	2	NA	0	NA	NA	NA	NA	2	2	NA	0	NA	NA	NA	0	0	0	2	0	0	NA	0	2	NA	2	2	2
1556	2	2	2	2	2	2	2	2	2	2	2	2	2	2	2	2	0	2	0	2	2	2	0	0	2	0	0	2	2	2	2	2	2	2	2	2	2	2	2	2	2	2	2	2	2	2	2	2	2
1557	2	0	0	2	0	NA	2	2	0	0	2	0	0	0	0	0	2	2	2	2	0	2	2	2	0	0	2	0	0	0	2	0	0	0	0	0	0	0	0	2	0	0	0	0	2	2	2	0	2
1558	2	0	0	2	0	0	2	2	0	0	2	0	0	0	0	0	2	2	2	2	0	2	2	2	0	0	2	0	0	0	2	0	0	0	0	0	0	0	0	2	0	0	0	0	2	2	2	0	2
1559	2	2	2	2	2	2	2	2	2	2	2	2	2	2	2	2	0	2	2	2	2	2	0	2	2	2	2	2	2	2	2	2	2	2	2	2	2	2	2	0	2	2	2	2	2	2	2	2	2
1560	2	2	2	2	2	2	2	2	2	2	2	2	2	2	2	2	0	2	0	2	2	2	0	0	2	2	2	2	2	2	2	2	2	2	2	2	2	2	2	0	2	2	2	2	2	2	2	2	2
1561	2	0	0	0	0	NA	2	2	0	0	2	0	0	0	0	0	2	2	2	0	0	2	2	2	0	0	2	0	0	0	0	0	0	0	0	0	0	0	0	2	0	0	0	0	2	2	2	0	2
1562	2	2	2	2	2	2	2	2	2	2	2	2	2	2	2	0	0	2	2	2	2	2	0	2	2	2	2	2	2	2	2	2	2	2	2	2	2	2	2	0	2	2	2	2	2	2	2	2	2
1563	0	2	2	0	2	2	2	2	2	2	2	2	2	2	2	0	2	2	2	0	2	2	2	0	2	2	2	2	2	2	0	2	2	2	2	2	2	2	2	2	2	2	2	2	2	2	2	2	2
1564	2	0	0	2	0	0	2	2	0	0	2	0	0	0	0	0	2	2	2	2	0	2	2	2	0	0	2	0	0	0	2	0	0	0	0	0	0	0	0	2	0	0	0	0	2	2	2	0	2
1565	2	2	2	0	2	2	2	2	2	2	2	2	2	2	2	2	0	2	0	0	2	2	0	0	2	0	0	2	2	2	0	2	2	2	2	2	2	2	2	2	2	2	2	2	2	2	2	2	2
1566	2	2	2	2	2	2	2	2	2	2	2	2	2	2	2	2	0	2	2	2	2	2	0	2	2	2	2	2	2	2	2	2	2	2	2	2	2	2	2	0	2	2	2	2	2	2	2	2	2
1567	0	2	2	0	2	2	2	2	2	2	2	2	2	2	2	0	2	2	2	0	2	2	2	0	2	2	2	2	2	2	0	2	2	2	2	2	2	2	2	2	2	2	2	2	2	2	2	2	2
1568	2	2	2	2	2	2	2	2	2	2	2	2	2	2	2	2	2	2	2	2	2	2	2	0	2	2	2	2	2	2	2	2	2	2	2	2	2	2	2	0	2	2	2	2	2	2	2	2	2
1569	2	2	2	0	2	2	2	2	2	2	2	2	2	2	2	2	0	2	0	0	2	2	0	0	2	2	2	2	2	2	0	2	2	2	2	2	2	2	2	2	2	2	2	2	2	2	2	2	2
1570	2	0	0	2	0	0	0	2	0	0	2	0	0	0	0	0	2	2	2	2	0	2	2	2	0	0	2	0	0	0	2	0	0	0	0	0	0	0	0	2	0	0	0	0	2	2	2	0	2
1571	0	2	2	2	2	2	0	2	2	2	2	2	2	2	2	NA	2	2	2	2	2	2	2	0	2	2	2	2	2	2	2	2	2	2	2	2	2	2	2	2	2	2	2	2	2	2	2	2	2
1572	2	2	2	2	2	2	2	2	2	2	2	2	2	2	2	2	0	2	2	2	2	2	0	2	2	2	2	2	2	2	2	2	2	2	2	2	2	2	2	0	2	2	2	2	2	2	2	2	2
1573	2	0	0	2	2	2	2	2	2	0	2	0	2	2	2	2	2	2	2	2	2	2	2	2	2	2	2	2	2	2	NA	2	2	0	2	2	2	2	2	2	2	2	2	2	2	2	2	2	2
1574	2	2	2	2	2	2	2	2	2	2	2	2	2	2	2	2	0	2	0	2	2	2	0	0	2	0	0	2	2	2	2	2	2	2	2	2	2	2	2	2	2	2	2	2	2	2	2	2	2
1575	0	2	2	2	2	2	2	2	2	2	2	2	2	2	2	2	2	0	0	2	2	0	2	2	2	0	0	2	2	2	2	2	2	2	2	2	2	2	2	2	2	2	2	2	2	2	2	2	2
1576	0	2	2	2	2	2	2	2	2	2	2	2	2	2	2	0	2	2	2	2	2	2	2	0	2	2	2	2	2	2	2	2	2	2	2	2	2	2	2	2	2	2	2	2	2	2	2	2	2
1577	2	2	2	0	2	2	0	2	2	2	2	2	2	2	2	2	0	2	0	2	2	2	0	0	2	2	2	2	2	2	2	2	2	2	2	2	2	2	2	0	2	2	2	2	2	2	2	2	2
1578	0	2	2	0	2	2	0	2	2	2	2	2	2	2	2	0	2	2	2	0	2	2	2	0	2	2	2	2	2	2	0	2	2	2	2	2	2	2	2	2	2	2	2	2	2	2	2	2	2
1579	0	2	2	2	2	2	2	2	2	2	2	2	2	2	2	0	2	2	2	2	2	2	2	0	2	2	2	2	2	2	2	2	2	2	2	2	2	2	2	2	2	2	2	2	2	2	2	2	2
1580	2	2	2	2	2	2	2	2	2	2	2	2	NA	2	2	0	2	2	2	2	2	2	2	NA	2	2	2	2	2	2	2	2	0	2	2	2	0	2	2	2	0	2	2	2	NA	2	2	2	2
1581	2	2	2	2	2	2	2	2	2	2	2	2	2	2	2	0	2	2	2	2	2	2	2	NA	2	2	2	2	2	2	2	2	0	2	2	2	0	2	2	2	0	2	2	2	2	2	2	2	2
1582	2	0	0	2	0	0	2	2	0	0	2	0	0	0	0	0	2	2	2	2	0	2	2	2	0	0	2	0	0	0	2	0	0	0	0	0	0	0	0	2	0	0	0	0	2	2	2	0	2
1583	2	2	2	2	2	2	2	2	2	2	2	2	2	2	2	2	0	2	2	2	2	2	0	2	2	2	2	2	2	2	2	2	2	2	2	2	2	2	2	0	2	2	2	2	2	2	2	2	2
1584	2	2	2	2	2	2	2	2	2	2	2	2	2	2	2	2	2	2	2	2	2	2	2	0	2	2	2	2	2	2	2	2	2	2	2	2	2	2	2	0	2	2	2	2	2	2	2	2	2
1585	2	2	2	2	2	2	2	2	2	2	2	2	NA	2	2	2	2	2	2	2	2	2	2	0	2	2	2	2	2	2	2	2	2	2	2	2	2	2	2	0	2	2	2	2	2	2	2	2	2
1586	2	2	2	2	2	2	2	2	2	2	2	2	2	2	2	0	2	2	2	2	2	2	2	NA	2	2	2	2	2	2	NA	2	0	2	2	2	0	2	2	2	0	2	2	2	2	2	2	2	2
1587	2	0	0	2	2	2	2	2	2	0	2	0	2	2	2	2	2	2	2	2	2	2	2	2	2	2	2	2	2	2	2	2	2	0	2	2	2	2	2	2	2	2	2	2	2	2	2	2	2
1588	2	0	0	0	0	0	2	2	0	0	2	0	0	0	0	0	2	2	2	0	0	2	2	2	0	0	2	0	0	0	0	0	0	0	0	0	0	0	0	2	0	0	0	0	2	2	2	0	2
1589	2	2	2	2	2	2	2	2	2	2	2	2	2	2	2	2	0	2	0	2	2	2	0	0	2	2	2	2	2	2	NA	2	2	2	2	2	2	2	2	2	2	2	2	2	2	2	2	2	2
1590	2	0	0	2	0	0	2	2	0	0	2	0	0	0	0	0	2	2	2	2	0	2	2	2	0	0	2	0	0	0	2	0	0	0	0	0	0	0	0	2	0	0	0	0	2	2	2	0	2
1591	2	2	2	2	2	2	2	2	2	2	2	2	NA	2	2	2	2	0	0	2	2	0	2	2	2	0	0	2	2	2	2	2	2	2	2	2	2	2	2	2	2	2	2	2	2	2	2	2	2
1592	2	2	2	2	2	2	2	2	2	2	2	2	NA	2	2	2	0	2	0	2	2	2	0	0	2	2	2	2	2	2	2	2	2	2	2	2	2	2	2	2	2	2	2	2	2	2	2	2	2
1593	2	0	0	2	2	2	2	2	2	0	2	0	2	2	2	2	2	2	2	2	2	2	2	2	2	2	2	2	2	2	NA	2	2	0	2	2	2	2	2	2	2	2	2	2	2	2	2	2	2
1594	2	2	2	2	2	2	2	2	2	2	2	2	2	2	2	2	2	2	2	2	2	2	2	2	2	2	2	2	2	2	NA	2	2	0	2	2	2	2	2	2	2	2	2	2	2	2	2	2	2
1595	2	2	2	2	2	2	2	2	2	2	2	2	2	2	2	2	0	2	0	2	2	2	0	0	2	0	0	2	2	2	2	2	2	2	2	2	2	2	2	2	2	2	2	2	2	2	2	2	2
1596	2	0	0	2	2	2	2	2	2	0	2	0	2	2	2	2	2	2	2	2	2	2	2	2	2	2	2	2	2	2	2	2	2	0	2	2	2	2	2	2	2	2	2	2	2	2	2	2	2
1597	2	0	0	2	0	NA	2	2	NA	0	2	0	0	0	0	0	2	2	2	2	0	2	2	2	0	0	2	0	0	0	2	0	0	0	0	0	0	0	0	2	0	0	NA	0	2	2	2	0	2
1598	2	2	2	2	2	2	2	2	2	2	2	2	2	2	2	2	0	2	0	2	2	2	0	0	2	0	0	2	2	2	2	2	2	2	2	2	2	2	2	2	2	2	2	2	2	0	2	2	2
1599	0	2	2	2	2	2	0	2	2	2	2	2	2	2	2	2	2	2	2	2	2	0	2	2	0	2	2	2	2	2	2	2	0	2	2	2	0	2	2	2	0	2	2	2	2	2	2	2	2
1600	2	0	0	2	0	0	2	2	0	0	2	0	0	0	0	0	2	2	2	2	0	2	2	2	0	0	2	0	0	0	2	0	0	0	0	0	0	0	0	2	0	0	0	0	2	2	2	0	2
1601	2	0	0	2	0	0	2	2	0	0	2	0	0	0	0	0	2	2	2	2	0	2	2	2	0	0	2	0	0	0	2	0	0	0	0	0	0	0	0	2	0	0	0	0	2	2	2	0	2
1602	2	2	2	2	2	2	2	2	2	2	2	2	2	2	2	0	2	2	2	2	2	2	2	NA	2	2	2	2	2	2	2	2	0	2	2	2	0	2	2	2	0	2	2	2	2	2	2	2	2
1603	2	NA	2	0	2	2	2	2	2	2	2	2	NA	2	2	2	0	2	0	0	2	2	0	0	2	0	0	2	2	2	0	2	2	2	2	2	2	2	2	2	2	2	2	2	2	2	2	2	2
1604	2	2	2	2	2	2	2	2	2	2	2	2	NA	2	2	0	0	2	0	2	2	2	0	0	2	2	2	2	2	2	2	2	2	2	2	2	2	2	2	2	2	2	2	2	2	2	2	2	2
1605	0	2	2	2	2	2	2	2	2	2	2	2	2	2	2	0	2	2	2	2	2	2	2	0	2	2	2	2	2	2	2	2	2	2	2	2	2	2	2	2	2	2	2	2	2	2	2	2	2
1606	2	0	0	2	0	0	2	2	0	0	2	0	0	0	0	0	2	2	2	2	0	2	2	2	0	0	2	0	0	0	2	0	0	0	0	0	0	0	0	2	0	0	0	0	2	2	2	0	2
1607	2	0	0	0	0	0	2	2	0	0	2	0	0	0	0	0	2	2	2	0	0	2	2	2	0	0	2	0	0	0	0	0	0	0	0	0	0	0	0	2	0	0	0	0	2	2	2	0	2
1608	2	2	2	2	2	2	2	2	2	2	2	2	2	2	2	2	0	2	0	2	2	2	0	0	2	2	2	2	2	2	NA	2	2	2	2	2	2	2	2	2	2	2	2	2	2	2	2	2	2
1609	2	2	2	0	2	2	2	2	2	2	2	2	NA	2	2	2	0	2	0	0	2	2	0	0	2	2	2	2	2	2	0	2	2	2	2	2	2	2	2	2	2	2	2	2	2	2	2	2	2
1610	2	2	2	0	2	2	2	2	2	2	2	2	2	2	2	2	0	2	0	0	2	2	0	0	2	2	2	2	2	2	0	2	2	2	2	2	2	2	2	2	2	2	2	2	2	2	2	2	2
1611	0	2	2	0	2	2	2	2	2	2	2	2	2	2	2	0	2	2	2	0	2	2	2	0	2	2	2	2	2	2	0	2	2	2	2	2	2	2	2	2	2	2	2	2	2	2	2	2	2
1612	0	2	2	2	2	2	2	2	2	2	2	2	2	2	2	0	0	2	2	2	2	2	0	2	2	2	2	2	2	2	2	2	2	2	2	2	2	2	2	0	2	2	2	2	2	2	2	2	2
1613	2	2	2	2	2	2	2	2	2	2	2	2	2	2	2	0	2	2	2	2	2	2	2	NA	2	2	2	2	2	2	NA	2	0	2	2	2	0	2	2	2	0	2	2	2	2	2	2	2	2
1614	0	2	2	2	2	2	2	2	2	2	2	2	2	2	2	0	2	2	2	2	2	2	2	0	2	2	2	2	2	2	2	2	2	2	2	2	2	2	2	2	2	2	2	2	2	2	2	2	2
1615	2	0	0	2	0	NA	2	2	NA	0	2	0	0	0	0	0	2	2	2	2	0	2	2	2	0	0	2	0	0	0	2	0	0	0	NA	0	0	0	0	2	0	0	0	0	2	2	2	0	2
1616	2	2	2	0	2	2	2	2	2	2	2	2	2	2	2	2	0	2	0	0	2	2	0	0	2	2	2	2	2	2	0	2	2	2	2	2	2	2	2	2	2	2	2	2	2	2	2	2	2
1617	2	0	0	0	2	2	2	2	2	0	2	0	2	2	2	2	2	2	2	0	2	2	2	2	2	2	2	2	2	2	0	2	2	0	2	2	2	2	2	2	2	2	2	2	2	2	2	2	2
1618	2	2	2	2	2	2	2	2	2	2	2	2	2	2	2	0	2	2	2	2	2	2	2	NA	2	2	2	2	2	2	NA	2	0	2	2	2	0	2	2	2	0	2	2	2	2	2	2	2	2
1619	2	2	2	2	2	2	2	2	2	2	2	2	2	2	2	2	0	2	2	2	2	2	0	2	2	2	2	2	2	2	2	2	2	2	2	2	2	2	2	0	2	2	2	2	2	2	2	2	2
1620	2	0	0	0	0	0	2	2	0	0	2	0	0	0	0	0	2	2	2	0	0	2	2	2	0	0	2	0	0	0	0	0	0	0	0	0	0	0	0	2	0	0	0	0	2	2	2	0	2
1621	2	NA	2	0	2	2	2	2	2	2	2	2	2	2	2	2	2	2	2	0	NA	2	2	0	2	2	2	2	2	2	0	2	2	2	2	2	2	2	2	2	2	2	2	NA	2	2	2	2	2
1622	2	0	0	2	0	NA	2	2	0	0	2	0	0	0	0	0	2	2	2	2	0	2	2	2	0	0	2	0	0	0	2	0	0	0	0	0	0	0	0	2	0	0	0	0	2	2	2	0	2
1623	2	0	0	2	0	0	2	2	0	0	2	0	0	0	0	0	2	2	2	2	0	2	2	2	0	0	2	0	0	0	2	0	0	0	0	0	0	0	0	2	0	0	0	0	2	2	2	0	2
1624	2	2	2	2	2	2	2	2	2	2	2	2	2	2	2	2	0	2	0	2	2	2	0	0	2	0	0	2	2	2	2	2	2	2	2	2	2	2	2	2	2	2	2	2	2	2	2	2	2
1625	2	2	2	2	2	2	0	2	2	2	2	2	2	2	2	2	0	2	0	2	2	2	0	0	2	0	0	2	2	2	2	2	2	2	2	2	2	2	2	2	2	2	2	2	2	2	2	2	2
1626	2	0	0	2	2	2	2	0	2	0	2	0	2	2	2	2	0	2	0	2	2	2	0	0	2	2	2	2	2	2	2	2	2	0	2	2	2	2	2	2	2	2	2	2	2	2	2	2	2
1627	2	NA	2	2	2	2	2	2	2	2	2	2	NA	2	2	2	0	2	0	2	2	2	0	0	2	2	2	2	2	2	2	2	2	0	2	2	2	2	2	2	2	2	2	2	2	2	2	2	2
1628	2	2	2	2	2	2	2	0	2	2	2	2	NA	2	2	2	0	2	0	0	2	2	0	0	2	2	2	2	2	2	0	2	2	0	2	2	2	2	2	2	NA	2	2	2	0	2	0	2	0
1629	2	2	2	2	2	2	2	2	2	0	0	0	2	2	2	2	0	2	2	0	2	2	0	2	2	2	2	2	2	2	0	2	2	0	2	2	2	2	0	2	2	2	2	0	2	0	2	2	2
1630	2	2	2	2	2	2	2	0	2	2	2	2	NA	2	2	2	0	2	0	0	2	2	0	0	2	2	2	2	2	2	0	2	2	0	2	2	2	2	2	2	NA	2	2	2	0	2	0	2	0
1631	2	0	0	2	2	2	2	0	2	0	2	0	NA	2	2	2	0	2	0	0	2	2	0	0	2	2	2	2	2	2	0	2	2	0	2	2	2	2	2	2	NA	2	2	2	0	2	0	2	0
1632	2	2	2	2	2	2	2	0	2	0	0	0	NA	2	2	2	0	2	2	0	2	2	0	2	2	2	2	2	2	2	0	2	2	0	2	2	2	2	0	2	NA	2	2	0	0	0	0	2	0
1633	2	0	0	2	2	2	2	0	2	0	2	0	2	2	2	2	0	2	0	2	2	2	0	0	2	2	2	2	2	2	2	2	2	0	2	2	2	2	2	2	NA	2	2	2	2	2	2	2	2
1634	2	2	2	0	2	2	0	2	2	0	0	0	2	2	2	2	0	2	2	0	2	2	0	2	2	2	2	2	2	2	0	2	2	0	2	2	2	2	0	2	2	2	2	0	2	0	2	2	2
1635	2	2	2	0	2	2	2	2	2	0	0	2	2	2	2	2	0	2	0	0	2	2	0	0	2	2	2	2	2	2	0	2	2	0	2	2	2	2	2	2	2	2	2	2	2	2	2	2	2
1636	2	2	2	2	2	2	2	2	2	2	2	2	2	2	2	2	0	2	0	0	2	2	0	0	2	2	2	2	2	2	2	2	2	0	2	2	2	2	2	2	2	2	2	2	2	0	2	2	2
1701	2	2	2	2	2	2	2	0	2	2	2	2	2	2	2	0	0	2	2	0	2	2	0	NA	0	0	2	0	0	NA	0	2	2	2	2	2	2	2	2	2	NA	0	0	0	0	0	0	0	0
1702	2	2	2	2	2	2	0	2	2	2	2	2	2	2	2	0	0	2	2	2	2	2	0	2	2	2	2	2	2	2	2	2	2	2	2	2	2	2	2	2	2	2	2	2	2	2	2	2	2
1703	2	2	2	2	2	2	2	0	2	2	2	2	2	2	2	2	2	0	2	0	2	0	2	2	2	2	2	2	2	2	0	2	0	2	2	2	0	2	2	2	0	2	2	2	0	2	0	2	0
1704	2	0	0	2	0	0	0	0	NA	0	2	0	0	0	0	0	2	2	2	0	0	2	2	2	0	0	2	0	0	0	0	0	0	0	0	0	0	2	0	2	0	0	0	0	0	2	0	0	0
1705	2	0	NA	2	2	2	2	NA	2	2	2	2	NA	2	2	0	0	2	2	0	NA	2	0	2	2	0	0	2	2	2	0	2	2	2	2	2	2	2	2	2	2	2	2	2	NA	0	2	2	2
1706	2	NA	2	2	2	2	2	NA	2	2	2	2	NA	2	2	2	0	2	0	0	2	2	0	0	2	2	2	2	2	2	0	2	2	0	2	2	2	2	2	2	2	2	2	2	2	0	2	2	2
1707	2	2	2	2	2	2	2	2	2	2	2	2	NA	2	2	2	0	2	0	0	2	2	0	0	2	2	2	2	2	2	0	2	2	0	2	2	2	2	2	2	2	2	2	2	2	2	2	2	2
1708	2	2	2	2	2	2	2	2	2	2	2	2	2	2	2	2	0	2	0	2	2	2	0	0	2	2	2	2	2	2	2	2	2	0	2	2	2	2	2	2	2	2	2	2	2	0	2	2	2
1709	2	2	2	2	2	2	2	2	2	2	2	2	2	2	2	2	0	2	0	0	2	2	0	0	2	2	2	2	2	2	0	2	2	0	2	2	2	2	2	2	2	2	2	2	2	0	2	2	2
1710	2	2	2	2	2	2	2	2	2	2	2	2	2	2	2	2	0	2	0	0	2	2	0	0	2	2	2	2	2	2	0	2	2	0	2	2	2	2	2	2	2	2	2	2	2	2	2	2	2
1711	0	2	2	2	2	2	2	2	2	2	2	2	2	2	2	2	0	2	2	2	2	2	0	2	2	2	2	2	2	2	2	2	2	2	2	2	2	2	2	2	2	2	2	2	2	2	2	2	2
1712	2	2	2	2	2	2	2	0	2	2	2	2	2	2	2	2	2	0	2	0	2	0	2	2	2	2	2	2	2	2	0	2	0	0	2	2	0	2	0	2	0	0	2	0	0	0	0	2	0
1713	0	2	2	2	2	2	0	2	2	2	2	2	2	2	2	2	0	2	2	2	2	2	0	2	2	2	2	2	2	2	2	2	2	2	2	2	2	2	2	0	2	2	2	2	2	2	2	2	2
1714	2	0	0	2	0	0	2	2	0	0	2	0	0	0	0	0	2	2	2	2	0	2	2	2	0	0	2	0	0	0	2	0	0	0	0	0	0	0	0	2	0	0	0	0	2	2	2	0	2
1715	2	2	2	2	2	2	2	2	2	2	2	2	2	2	2	0	0	2	2	2	2	2	0	2	2	0	0	2	2	2	NA	2	2	2	2	2	2	2	2	2	2	2	2	2	2	0	2	2	2
1716	2	2	2	2	2	2	2	2	2	2	2	2	2	2	2	0	0	2	2	2	2	2	0	2	2	2	2	2	2	2	NA	2	2	2	2	2	2	2	2	2	2	2	2	2	2	2	2	2	2
1717	2	0	0	2	0	NA	2	2	0	0	2	0	0	0	0	0	2	2	2	2	0	2	2	2	0	0	2	0	0	0	0	0	0	0	0	0	0	0	0	2	0	0	0	0	2	2	2	0	2
1718	2	2	2	2	2	2	2	2	2	2	2	2	2	2	2	2	0	2	2	2	2	2	0	2	2	0	0	2	2	2	2	2	2	2	2	2	2	2	2	2	2	2	2	2	2	0	2	2	2
1719	2	2	2	2	2	2	2	0	2	2	2	2	2	2	2	2	2	0	0	0	2	0	2	2	2	0	0	2	2	2	0	2	2	0	2	2	2	2	2	2	NA	2	2	2	0	2	0	2	0
1720	2	0	0	2	0	NA	2	2	NA	0	2	0	0	0	0	0	2	2	2	2	0	2	2	2	0	0	2	0	0	0	2	0	0	0	0	0	0	0	0	2	0	0	0	0	2	2	2	0	2
1721	2	0	0	2	0	0	0	2	0	0	2	0	0	0	0	0	2	2	2	2	0	2	2	2	0	0	2	0	0	0	NA	0	0	0	0	0	0	0	0	2	0	0	0	0	2	2	2	0	2
1722	2	2	2	2	2	2	2	2	2	2	2	2	2	2	2	0	0	2	2	2	2	2	0	2	2	2	2	2	2	2	NA	2	2	2	2	2	2	2	2	2	2	2	2	2	2	2	2	2	2
1723	2	2	2	2	2	2	2	2	2	2	2	2	2	2	2	0	0	2	2	2	2	2	0	2	2	2	2	2	2	2	NA	2	2	2	2	2	2	2	2	2	2	2	2	2	2	2	2	2	2
1724	2	2	2	2	2	2	2	0	2	2	2	2	NA	2	2	0	0	2	2	0	2	2	0	2	2	2	2	2	2	2	0	2	2	2	2	2	2	2	2	2	NA	2	2	2	0	2	0	2	0
1725	2	0	0	2	0	0	2	2	0	0	2	0	0	0	0	0	2	2	2	2	0	2	2	2	0	0	2	0	0	0	2	0	0	0	0	0	0	0	0	2	0	0	0	0	2	2	2	0	2
1726	2	0	0	2	0	NA	2	2	0	0	2	0	0	0	0	0	2	2	2	2	0	2	2	2	0	0	2	0	0	0	2	0	0	0	0	0	0	0	0	2	0	0	0	0	2	2	2	0	2
1727	2	2	2	2	2	2	2	2	2	2	2	2	2	2	2	2	0	2	2	2	2	2	0	0	2	0	2	2	NA	2	2	2	0	0	2	2	0	2	0	2	0	0	2	0	2	0	2	2	NA
1728	2	0	0	2	0	NA	2	2	0	0	2	0	0	0	0	0	2	2	2	2	0	2	2	2	0	0	2	0	0	0	2	0	0	0	0	0	0	0	0	2	0	0	0	0	2	2	2	0	2
1729	2	2	2	2	2	2	2	2	2	2	2	2	2	2	2	2	2	0	2	2	2	0	2	2	2	2	2	2	2	2	2	2	0	0	2	2	0	2	0	2	0	0	2	0	2	0	2	2	NA
1730	2	0	2	2	2	2	2	2	0	0	2	0	2	2	2	0	0	2	2	2	2	2	0	0	2	0	2	2	NA	2	2	2	2	2	2	2	2	2	2	2	2	2	2	2	2	2	2	2	2
1731	2	2	2	2	2	2	2	2	2	2	2	2	2	2	2	2	0	2	0	2	2	2	0	0	2	0	0	2	2	2	0	2	2	2	2	2	2	2	2	2	2	2	2	2	2	0	2	2	2
1732	2	2	2	2	2	2	2	2	2	2	2	2	NA	2	2	0	0	2	2	2	2	2	0	2	2	0	0	2	2	2	2	2	2	2	2	2	2	2	2	2	2	2	2	2	2	2	2	2	2
1733	2	2	2	2	2	2	2	2	2	2	2	2	2	2	2	2	0	2	0	2	2	2	0	0	2	2	2	2	2	2	0	2	2	0	2	2	2	2	2	2	NA	2	2	2	2	2	2	2	2
1734	2	2	2	2	2	2	2	2	2	0	0	0	2	2	2	2	0	2	2	2	2	2	0	0	2	0	2	2	NA	2	2	2	0	2	2	2	2	2	2	2	2	2	2	2	2	2	2	2	2
1735	0	2	2	2	2	2	2	2	2	2	2	2	2	2	2	2	0	2	2	2	2	2	0	2	2	2	2	2	2	2	2	2	2	2	2	2	2	2	2	0	2	2	2	2	2	2	2	2	2
1736	2	2	2	2	2	2	0	2	2	2	2	2	2	2	2	2	0	2	2	2	2	2	0	2	2	0	0	2	2	2	2	2	2	2	2	2	2	2	2	2	2	2	2	2	2	0	2	2	2
1737	2	2	2	0	2	2	2	2	2	2	2	2	2	2	2	0	0	2	2	2	2	2	0	2	2	0	0	2	2	2	2	2	2	2	2	2	2	2	2	2	2	2	2	2	2	0	2	2	2
1738	0	2	2	2	2	2	2	2	2	2	2	2	2	2	2	2	0	2	2	2	2	2	0	2	2	2	2	2	2	2	NA	2	2	2	2	2	2	2	2	2	2	2	2	2	2	2	2	2	2
1739	2	2	2	2	2	2	0	2	2	2	2	2	2	2	2	0	0	2	2	2	2	2	0	2	2	2	2	2	2	2	NA	2	2	2	2	2	2	2	2	2	2	2	2	2	2	2	2	2	2
1740	2	2	2	2	2	2	2	2	2	2	2	2	2	2	2	0	0	2	2	2	2	2	0	2	2	2	2	2	2	2	NA	2	2	2	2	2	2	2	2	2	2	2	2	2	2	2	2	2	2
1741	2	2	2	2	2	2	2	2	2	2	2	2	2	2	2	2	0	2	0	0	2	2	0	0	2	2	2	2	2	2	0	2	2	0	2	2	2	2	2	2	2	2	2	2	2	2	2	2	2
1742	2	2	2	2	2	2	2	2	2	2	2	2	2	2	2	2	0	2	2	2	2	2	0	2	2	0	0	2	2	2	0	2	2	2	2	2	2	2	2	2	2	2	2	2	2	0	2	2	2
1743	2	2	2	2	2	2	2	0	2	2	2	2	2	2	2	NA	0	2	2	0	2	2	0	2	2	0	0	2	2	2	0	2	2	2	2	2	2	2	2	2	NA	2	2	2	0	0	0	2	0
1744	2	2	2	2	2	2	2	2	2	2	2	2	2	2	2	0	0	2	0	2	2	2	0	0	2	0	0	2	2	2	2	2	2	2	2	2	2	2	2	2	2	2	2	2	2	2	2	2	2
1745	2	NA	2	2	2	2	0	2	2	2	2	2	2	2	2	0	0	2	2	2	2	2	0	2	2	0	0	2	2	2	2	2	2	2	2	2	2	2	2	2	2	2	2	2	2	0	2	2	2
1746	2	2	2	2	2	2	0	0	2	2	2	2	NA	2	2	0	0	2	2	0	2	2	0	2	2	2	2	2	2	2	0	2	2	2	2	2	2	2	2	2	2	2	2	2	0	0	0	2	0
1747	2	2	2	2	2	2	2	2	2	0	0	0	2	2	2	2	0	2	2	2	2	2	0	0	2	0	2	2	NA	2	2	2	0	2	2	2	2	2	2	2	2	2	2	2	2	2	2	2	2
1748	2	2	2	2	2	2	0	2	2	2	2	2	2	2	2	2	0	2	0	2	2	2	0	0	2	0	0	2	2	2	0	2	2	2	2	2	2	2	2	2	2	2	2	2	2	2	2	2	2
1749	0	2	2	2	2	2	2	2	2	2	2	2	2	2	2	2	0	2	2	2	2	2	0	2	2	2	2	2	2	2	2	2	2	2	2	2	2	2	2	0	2	2	2	2	2	2	2	2	2
1750	0	2	2	2	2	2	2	2	2	2	2	2	2	2	2	2	0	2	2	2	2	2	0	2	2	2	2	2	2	2	NA	2	2	2	2	2	2	2	2	0	2	2	2	2	2	2	2	2	2
1751	0	2	2	2	2	2	0	2	2	2	2	2	2	2	2	2	0	2	0	2	2	2	0	0	2	0	0	2	2	2	2	2	2	2	2	2	2	2	2	2	2	2	2	2	2	2	2	2	2
1752	2	0	0	2	0	NA	2	2	0	0	2	0	0	0	0	0	2	2	2	2	0	2	2	2	0	0	2	0	0	0	0	0	0	0	0	0	0	0	0	2	0	0	0	0	2	2	2	0	2
[truncated: 950 more columns]

## Sheet: marker_information
SNP	Chromosome	Position Mbp
AX-158544750	1	1
AX-94583145	1	1
BobWhite_c1361_1187	1	1
Excalibur_c10657_796	1	1
Excalibur_c94139_55	1	1
GENE-0014_317	1	1
GENE-0014_822	1	1
Kukri_c26168_423	1	1
RAC875_c20883_801	1	1
RAC875_c42700_264	1	1
RAC875_c95364_259	1	1
Tdurum_contig44888_837	1	1
tplb0028p02_562	1	1
wsnp_Ex_c10657_17376086	1	1
wsnp_Ra_c11211_18227610	1	1
BS00100774_51	1	2
AX-109903200	1	3
AX-89562713	1	3
BS00026456_51	1	3
RAC875_c30138_595	1	3
tplb0025b13_1721	1	3
tplb0025b13_2054	1	3
wsnp_Ku_c1818_3557408	1	3
BS00059422_51	1	4
CAP12_c3074_192	1	4
AX-111569969	1	5
AX-158555547	1	5
AX-158560734	1	5
BS00023130_51	1	5
Ku_c28007_1398	1	5
Kukri_c8390_1102	1	6
AX-158569633	1	7
AX-94692394	1	7
BS00056550_51	1	7
BS00073243_51	1	7
BS00085345_51	1	7
Kukri_rep_c102231_265	1	7
RAC875_c30657_82	1	7
RAC875_c38756_141	1	7
wsnp_Ex_c2868_5293115	1	7
wsnp_Ex_c2868_5293485	1	7
AX-110068701	1	8
BS00022355_51	1	8
BS00023201_51	1	8
Excalibur_c6154_413	1	8
Excalibur_c71158_54	1	8
Kukri_c2332_1093	1	8
Kukri_c2332_583	1	8
Kukri_c37212_1286	1	8
wsnp_CAP11_c710_458019	1	8
wsnp_Ex_c57982_59470152	1	8
AX-158537511	1	9
AX-158540049	1	9
BobWhite_c39996_85	1	9
Excalibur_c5139_198	1	9
Excalibur_c82557_201	1	9
AX-94816927	1	10
AX-94939233	1	10
AX-95198429	1	10
AX-95200832	1	10
AX-95239997	1	10
CAP11_c2581_302	1	10
CAP8_c2448_355	1	10
Excalibur_c95327_51	1	10
IACX3811	1	10
Kukri_c29150_143	1	10
Kukri_c29655_194	1	10
Kukri_c29655_239	1	10
RAC875_c113582_346	1	10
RAC875_c63624_753	1	10
RFL_Contig5637_1008	1	10
Tdurum_contig14847_144	1	10
Tdurum_contig43943_1165	1	10
Tdurum_contig43943_56	1	10
Tdurum_contig56871_696	1	10
Tdurum_contig68637_256	1	10
Tdurum_contig68827_61	1	10
tplb0053o08_2004	1	10
wsnp_Ex_c50340_54659660	1	10
AX-158560668	1	11
AX-110003564	1	12
AX-110368802	1	12
AX-110952511	1	12
AX-158536828	1	12
AX-158537535	1	12
AX-158560691	1	12
AX-158569612	1	12
AX-94454241	1	12
AX-94477156	1	12
AX-94604036	1	12
AX-94807355	1	12
AX-94844830	1	12
AX-95107625	1	12
AX-95231896	1	12
BS00069300_51	1	12
BS00077350_51	1	12
Excalibur_c44883_244	1	12
Ku_c4823_673	1	12
Kukri_rep_c69910_1153	1	12
RAC875_c34888_65	1	12
RAC875_c57939_78	1	12
RAC875_rep_c70613_78	1	12
TA003247-1072	1	12
Tdurum_contig42479_3800	1	12
wsnp_Ex_c7965_13520238	1	12
wsnp_Ku_c28164_38103270	1	12
AX-94982235	1	13
AX-95094547	1	13
Kukri_c41943_535	1	13
Tdurum_contig42479_3110	1	13
tplb0043h23_1346	1	13
AX-158537525	1	14
AX-158544779	1	14
AX-94501544	1	14
AX-94693693	1	14
AX-94741250	1	14
AX-94815202	1	14
BS00081680_51	1	14
Excalibur_c16851_142	1	14
RFL_Contig1675_153	1	14
Tdurum_contig50845_82	1	14
Tdurum_contig52332_94	1	14
Tdurum_contig83113_134	1	14
wsnp_Ex_c19717_28713417	1	14
wsnp_Ex_c7252_12453079	1	14
wsnp_Ku_c5756_10191339	1	14
AX-94569385	1	15
AX-95134745	1	15
GENE-3569_500	1	15
RFL_Contig1118_1073	1	15
Tdurum_contig61492_458	1	15
Tdurum_contig61492_684	1	15
AX-110956659	1	16
AX-94503555	1	16
AX-94952968	1	16
BS00003761_51	1	16
BS00064536_51	1	16
AX-94923681	1	17
AX-108887417	1	18
AX-158560775	1	20
AX-158606053	1	20
AX-94605574	1	20
AX-94670363	1	20
AX-94863306	1	20
AX-95657280	1	20
BS00022738_51	1	20
BobWhite_c46501_92	1	20
Excalibur_c24303_1145	1	20
TA017181-1031	1	20
Tdurum_contig11756_264	1	20
Tdurum_contig11756_458	1	20
AX-110923783	1	21
AX-158555549	1	21
AX-158556703	1	21
AX-158560731	1	21
AX-158569592	1	21
AX-94581035	1	21
AX-94820348	1	21
AX-94828842	1	21
BS00039749_51	1	21
Ex_c64327_523	1	21
RAC875_c37934_225	1	21
wsnp_Ex_c64327_63176640	1	21
AX-94599217	1	22
AX-94615199	1	22
AX-94677073	1	22
AX-94710260	1	22
Excalibur_rep_c92985_510	1	22
Kukri_c16760_1427	1	22
Kukri_c33670_506	1	22
AX-94392216	1	23
AX-94836884	1	23
AX-158537518	1	24
AX-158537529	1	24
AX-158560674	1	24
AX-89740804	1	24
BS00078982_51	1	24
BS00105601_51	1	24
Excalibur_c11941_675	1	24
AX-95187202	1	25
wsnp_Ex_c48087_53105842	1	25
CAP7_c4833_141	1	26
wsnp_Ex_c10783_17554146	1	26
wsnp_Ku_c42878_50516167	1	26
AX-110911122	1	27
AX-94994228	1	27
Excalibur_c10689_254	1	27
IAAV1312	1	27
Kukri_c7436_2259	1	27
RAC875_c8245_272	1	27
AX-89550716	1	28
AX-94507814	1	28
wsnp_BF484606A_Ta_2_3	1	28
AX-158544725	1	29
AX-89401734	1	29
AX-94414472	1	29
AX-94564758	1	29
AX-95233488	1	29
Excalibur_c7026_2635	1	29
Kukri_c12534_559	1	29
Kukri_c13136_1363	1	29
Kukri_c22508_119	1	29
RAC875_c14926_589	1	29
AX-158569532	1	30
AX-94804842	1	30
AX-94881376	1	30
Tdurum_contig8382_300	1	30
AX-86169514	1	31
AX-94682787	1	31
AX-94522489	1	32
AX-94858130	1	32
BS00000721_51	1	32
BS00084022_51	1	32
GENE-0002_856	1	32
Ra_c29142_340	1	32
wsnp_BE586140A_Ta_2_1	1	32
AX-94443825	1	33
AX-94803018	1	33
CAP11_c3218_126	1	33
Kukri_c46010_146	1	33
Kukri_c82555_88	1	33
Ra_c22663_367	1	33
Tdurum_contig13946_241	1	33
Tdurum_contig13946_329	1	33
Tdurum_contig77289_179	1	33
wsnp_Ex_c31983_40709607	1	33
AX-158560632	1	34
Excalibur_c94756_540	1	34
RAC875_c14066_452	1	34
Ra_c24839_215	1	34
wsnp_Ex_c28287_37424983	1	34
wsnp_Ku_rep_c70742_70379526	1	34
AX-95157540	1	36
JD_c12243_360	1	36
RAC875_c10090_963	1	36
RAC875_c8271_1352	1	36
RAC875_c8271_1469	1	36
RAC875_rep_c96733_369	1	36
Excalibur_c7237_1084	1	37
AX-109897617	1	38
AX-158537531	1	38
AX-94415898	1	38
RAC875_c826_2186	1	39
RAC875_c89908_105	1	39
TA003773-0807	1	39
wsnp_BE490041A_Ta_2_1	1	39
wsnp_CAP12_c2438_1180601	1	40
AX-158556673	1	41
AX-158536830	1	42
AX-94488826	1	42
IAAV5652	1	42
IAAV614	1	42
Tdurum_contig37488_126	1	42
AX-89777926	1	43
AX-94526630	1	43
BobWhite_c816_289	1	43
AX-94567354	1	44
AX-94522764	1	46
BS00067339_51	1	46
Excalibur_c12215_352	1	46
RFL_Contig3232_1224	1	46
Ra_c27593_460	1	46
Tdurum_contig9199_714	1	46
Kukri_c24648_262	1	48
Kukri_c5113_1082	1	48
Tdurum_contig5008_556	1	48
Tdurum_contig5008_635	1	48
AX-158569384	1	49
AX-95079481	1	49
AX-95087496	1	49
BobWhite_c4646_119	1	49
Excalibur_c77035_156	1	49
IACX5982	1	49
Kukri_c44738_477	1	49
Kukri_rep_c107771_588	1	49
RAC875_c5544_4156	1	49
AX-94916468	1	51
AX-94758384	1	54
IAAV5931	1	54
wsnp_Ex_rep_c66980_65419811	1	54
RAC875_c46269_387	1	58
AX-95240977	1	59
IAAV6464	1	59
RAC875_c11899_366	1	59
AX-94678574	1	61
wsnp_Ex_c3253_5994376	1	63
wsnp_Ex_c2181_4089639	1	65
RAC875_c37183_331	1	67
AX-109369758	1	68
BS00074517_51	1	74
Ku_c11706_149	1	76
Ku_c13532_1753	1	76
AX-95186684	1	78
BS00035690_51	1	86
AX-109918551	1	87
AX-95229220	1	89
AX-158605835	1	91
AX-94558989	1	91
wsnp_Ku_rep_c71900_71624324	1	91
AX-109853902	1	93
IACX6344	1	93
BS00065001_51	1	96
BobWhite_c14271_1379	1	96
RAC875_c47137_112	1	98
TA001371-0399	1	99
wsnp_BF478737A_Ta_2_1	1	99
AX-158558947	1	100
AX-158585473	1	100
AX-89711915	1	100
IAAV7414	1	100
wsnp_Ex_c14733_22819625	1	100
AX-94673150	1	101
AX-94729463	1	102
CAP11_c2984_419	1	102
RAC875_rep_c76047_63	1	102
wsnp_Ex_c18662_27538313	1	105
wsnp_Ex_c44498_50537128	1	106
BS00064029_51	1	108
Ku_c2449_578	1	108
Kukri_c12000_1447	1	109
RAC875_c90431_275	1	109
GENE-0032_895	1	111
wsnp_Ku_rep_c68419_67400635	1	112
Ex_c801_555	1	113
Ex_c801_820	1	113
BS00087437_51	1	114
wsnp_Ra_c20126_29372577	1	114
IAAV2342	1	115
BS00028874_51	1	118
BS00048117_51	1	118
AX-94782852	1	120
BS00010287_51	1	120
Kukri_rep_c101022_1595	1	122
AX-95074028	1	127
wsnp_Ex_c11374_18361760	1	132
wsnp_Ex_c28165_37310070	1	132
wsnp_Ku_c3468_6420199	1	132
RAC875_c21620_1359	1	133
wsnp_Ex_rep_c68183_66958099	1	133
Ex_c23451_720	1	135
AX-95160975	1	136
wsnp_Ex_rep_c66318_64485410	1	136
wsnp_Ku_rep_c104517_90964418	1	136
wsnp_Ex_rep_c105244_89727666	1	137
BS00030644_51	1	138
Excalibur_c63243_434	1	140
Excalibur_c64855_328	1	143
Tdurum_contig13095_97	1	149
AX-158556680	1	152
RAC875_c21367_209	1	155
Excalibur_c6255_1119	1	156
AX-158555559	1	159
Kukri_c23382_1431	1	176
Tdurum_contig30403_411	1	176
IAAV5756	1	182
wsnp_Ex_rep_c70593_69508988	1	185
Excalibur_c27500_469	1	188
wsnp_Ex_rep_c67763_66441222	1	190
wsnp_Ex_c10595_17291999	1	203
wsnp_Ex_c15852_24239968	1	204
Kukri_rep_c81206_235	1	209
wsnp_Ex_c13783_21613564	1	209
RAC875_c19509_174	1	212
AX-94734853	1	213
Excalibur_c44731_1000	1	214
Ra_c69908_1877	1	214
BS00065700_51	1	219
wsnp_Ra_rep_c105422_89367749	1	224
wsnp_Ex_c21450_30588044	1	225
wsnp_Ex_c6934_11953178	1	229
Kukri_c93273_605	1	233
wsnp_Ex_c8374_14111734	1	236
wsnp_Ex_c11697_18821490	1	237
BS00063063_51	1	240
wsnp_Ex_c3365_6183009	1	246
AX-95186418	1	250
Ra_c11042_1500	1	252
AX-158536817	1	254
wsnp_BE518393A_Td_2_3	1	256
AX-94564281	1	258
AX-95151706	1	260
AX-94480929	1	261
AX-94639099	1	264
RAC875_c43581_280	1	267
AX-111589160	1	268
RAC875_c18282_1390	1	280
Tdurum_contig19102_84	1	280
BS00086680_51	1	282
AX-94581964	1	288
BS00065930_51	1	289
AX-94681694	1	291
TA004365-0417	1	291
TA003382-0407	1	293
CAP8_c806_297	1	297
AX-110475712	1	298
BS00022201_51	1	298
BobWhite_c4236_410	1	298
Excalibur_c10319_229	1	298
Excalibur_c20133_87	1	298
Excalibur_rep_c88290_94	1	298
TA001042-0912	1	301
AX-94648330	1	302
GENE-0099_329	1	302
IAAV4916	1	302
Kukri_c27717_316	1	302
Ra_c2322_174	1	302
IACX10924	1	303
AX-110417344	1	304
AX-110545841	1	304
AX-94895904	1	304
IAAV3552	1	304
wsnp_Ku_c30921_40705731	1	304
CAP7_c3885_73	1	305
BS00064548_51	1	307
RFL_Contig5450_993	1	308
AX-110029490	1	309
wsnp_Ku_rep_c71909_71634013	1	309
AX-110368348	1	312
BS00064679_51	1	312
BS00072686_51	1	313
GENE-0572_334	1	314
AX-158537370	1	315
AX-94397743	1	320
AX-94907052	1	320
BS00090634_51	1	320
wsnp_Ex_c5634_9906981	1	320
AX-108958829	1	324
IAAV6919	1	325
wsnp_Ex_rep_c105541_89932598	1	325
BS00062715_51	1	334
Ra_c272_1632	1	337
wsnp_Ex_c44049_50205457	1	338
wsnp_Ex_c44049_50205904	1	338
wsnp_Ku_c17726_26872129	1	338
wsnp_Ex_c8364_14095508	1	339
AX-158560317	1	342
Kukri_c25839_487	1	343
wsnp_Ex_c14866_22995097	1	343
AX-158560544	1	344
BS00090408_51	1	344
Excalibur_c24041_794	1	344
IAAV5730	1	344
RAC875_c18539_1159	1	344
IAAV8147	1	345
wsnp_Ex_c33831_42253707	1	345
AX-158539908	1	348
GENE-1214_288	1	348
RAC875_c6338_2719	1	350
wsnp_Ex_c43454_49770425	1	350
wsnp_Ex_c13564_21327699	1	351
Ex_c12763_662	1	352
wsnp_Ex_c1374_2630879	1	352
wsnp_Ex_c8885_14842394	1	352
wsnp_Ex_c21592_30743513	1	353
RAC875_c33300_141	1	354
RFL_Contig5001_1099	1	354
wsnp_Ex_c3572_6531810	1	354
AX-89648769	1	355
BobWhite_c46349_402	1	355
CAP12_c6266_298	1	355
CAP12_c6266_339	1	355
Excalibur_c17872_137	1	355
wsnp_JD_c40990_29127031	1	355
AX-108791745	1	356
CAP8_c2843_226	1	356
Kukri_rep_c103147_745	1	356
AX-95149116	1	357
RAC875_c38417_246	1	359
Excalibur_c14943_695	1	362
AX-86165887	1	363
BobWhite_c1488_504	1	363
RAC875_c8515_653	1	363
Ra_c11023_679	1	363
Kukri_c47825_138	1	364
Kukri_rep_c101316_375	1	364
TA013367-0455	1	365
AX-111501667	1	366
CAP11_c6014_160	1	366
AX-108760176	1	367
AX-158544595	1	367
IAAV749	1	369
wsnp_Ex_c3906_7086162	1	369
wsnp_Ex_c3906_7086294	1	369
AX-109963861	1	370
AX-158539847	1	370
GENE-0053_224	1	370
Kukri_c67601_267	1	370
Tdurum_contig48416_335	1	370
wsnp_Ex_c4605_8240189	1	370
wsnp_Ex_c4605_8241260	1	370
wsnp_Ex_rep_c101414_86781128	1	370
wsnp_Ex_rep_c103087_88123733	1	370
wsnp_Ex_rep_c103087_88124573	1	370
Kukri_c12165_1148	1	373
TA001772-0625	1	374
AX-110063653	1	375
BS00094681_51	1	375
IACX293	1	375
wsnp_BE403956A_Ta_2_3	1	375
Kukri_rep_c115954_137	1	376
wsnp_Ex_rep_c69738_68695568	1	376
AX-110368979	1	377
BS00011712_51	1	377
wsnp_Ex_c35563_43690084	1	377
AX-158569168	1	378
BS00068358_51	1	381
GENE-0235_131	1	381
wsnp_Ex_c25628_34888439	1	381
RAC875_c12808_182	1	382
wsnp_Ku_c37925_46679146	1	382
AX-94465382	1	384
AX-110500656	1	388
GENE-0283_330	1	388
GENE-0491_632	1	390
RAC875_c9833_297	1	394
RAC875_c32894_1038	1	395
RAC875_c195_499	1	397
AX-94977845	1	398
AX-94404955	1	402
BS00012051_51	1	402
AX-110387060	1	403
AX-94558187	1	404
BS00021907_51	1	419
RFL_Contig530_2305	1	425
wsnp_Ex_c17452_26163465	1	428
TA002594-0782	1	430
Kukri_c4951_503	1	431
RFL_Contig5706_1294	1	431
Ex_c25689_1606	1	433
wsnp_Ex_c10257_16825240	1	436
Ku_c23960_333	1	438
Kukri_rep_c101946_496	1	438
wsnp_Ex_rep_c68712_67571580	1	440
Kukri_c51474_334	1	441
BobWhite_rep_c66032_270	1	444
IAAV7383	1	449
AX-109387872	1	456
tplb0046g22_1351	1	458
BobWhite_c33506_732	1	459
AX-158537396	1	460
AX-94550611	1	461
Ra_c2895_591	1	462
tplb0041a22_935	1	462
wsnp_Ex_c572_1138339	1	462
wsnp_Ex_c572_1138503	1	462
wsnp_Ex_c572_1138770	1	462
wsnp_Ku_c4018_7333828	1	462
AX-158556652	1	463
AX-94702400	1	463
BS00016654_51	1	463
AX-110554067	1	464
AX-86173157	1	464
AX-94478919	1	464
AX-94550326	1	464
Excalibur_c59894_97	1	464
AX-158560449	1	465
AX-94600055	1	465
BS00022318_51	1	465
IACX18883	1	465
Kukri_c88698_296	1	465
RAC875_c86680_391	1	465
AX-158569192	1	467
JD_c3116_778	1	469
AX-158569255	1	471
IACX3496	1	471
TA003725-0553	1	471
AX-158544635	1	472
AX-158544639	1	472
Ex_c8514_1342	1	472
RAC875_rep_c119728_146	1	472
wsnp_Ex_c25734_34995416	1	472
wsnp_Ku_c557_1166684	1	472
BobWhite_rep_c49207_243	1	473
AX-158539806	1	474
AX-89417659	1	474
AX-94731227	1	474
AX-95110122	1	474
Excalibur_c56097_168	1	474
Ra_c58315_265	1	474
wsnp_Ex_c56097_58351893	1	474
AX-95102105	1	475
Kukri_c3582_87	1	475
RAC875_c25507_551	1	475
AX-158556546	1	476
AX-111503623	1	477
AX-158605696	1	477
AX-158544398	1	478
Kukri_c10239_2186	1	478
wsnp_Ra_c7818_13376644	1	478
AX-158569064	1	479
AX-158556474	1	480
Kukri_c27785_400	1	480
AX-108782275	1	481
AX-158537448	1	481
AX-158539812	1	481
BS00023126_51	1	481
BS00067420_51	1	481
BS00067421_51	1	481
Excalibur_c34625_281	1	481
RAC875_c2734_135	1	481
wsnp_JD_c13903_13781269	1	481
AX-111509952	1	482
AX-158539802	1	482
BS00002216_51	1	482
BS00022698_51	1	482
BS00087600_51	1	482
BS00087601_51	1	482
Excalibur_c7033_159	1	482
IAAV2072	1	482
IACX4378	1	482
Kukri_c60564_136	1	482
wsnp_Ex_c5216_9235964	1	482
AX-110951565	1	483
AX-94513107	1	483
AX-95225890	1	483
IACX742	1	483
RAC875_c43643_176	1	483
RAC875_c94534_75	1	483
RFL_Contig3203_1971	1	483
AX-108792750	1	484
AX-109890741	1	484
AX-110399569	1	484
AX-89431767	1	484
RAC875_c31276_1128	1	484
wsnp_Ra_c12148_19539667	1	484
AX-108962998	1	485
AX-94448644	1	485
wsnp_Ex_c5192_9203682	1	485
wsnp_Ex_rep_c66628_64934660	1	485
wsnp_Ra_c37745_45806931	1	485
AX-109396777	1	486
BobWhite_rep_c63278_349	1	486
AX-158537452	1	487
IAAV5406	1	487
Ra_c6701_506	1	487
AX-109288465	1	488
AX-110509256	1	488
AX-158544600	1	488
wsnp_Ra_c16080_24638622	1	488
AX-158560583	1	489
AX-158605815	1	490
AX-94583334	1	490
BS00021714_51	1	490
BS00022733_51	1	490
AX-158560555	1	491
AX-94796020	1	491
RAC875_c23081_141	1	491
wsnp_Ex_c21193_30320134	1	491
AX-108897448	1	492
AX-94638030	1	492
wsnp_Ex_c21336_30465618	1	492
AX-109920916	1	493
AX-158544469	1	493
AX-158544603	1	493
AX-158544605	1	493
AX-108753174	1	494
AX-109834411	1	494
AX-158605760	1	494
BS00032112_51	1	494
IACX5821	1	494
RAC875_c8888_802	1	494
AX-158537471	1	496
AX-94504536	1	496
IAAV5535	1	496
IACX3047	1	496
RAC875_c102223_220	1	496
AX-109401732	1	497
AX-111709931	1	497
AX-108754470	1	498
AX-108851331	1	498
AX-109405334	1	498
AX-111506455	1	498
AX-158536689	1	498
AX-158556605	1	498
AX-158569077	1	498
AX-86174938	1	498
AX-94462123	1	498
BS00089894_51	1	498
CAP12_c1906_217	1	498
Excalibur_c40993_1129	1	498
Ra_c105707_788	1	498
wsnp_BF485168B_Ta_2_1	1	498
wsnp_Ex_c55986_58282517	1	498
wsnp_Ex_rep_c109742_92411838	1	498
wsnp_Ku_c21316_31053745	1	498
AX-110003783	1	499
AX-158536815	1	499
AX-94665744	1	499
Kukri_c30322_414	1	499
RAC875_rep_c112044_340	1	499
AX-108883214	1	500
AX-95235178	1	500
Excalibur_c30955_479	1	500
IACX5921	1	500
RAC875_c32077_284	1	500
TA003955-1138	1	500
AX-110924523	1	501
AX-111135532	1	501
AX-158537445	1	501
AX-158537475	1	501
AX-89453705	1	501
BS00094553_51	1	501
IACX5960	1	501
Kukri_rep_c117029_125	1	501
wsnp_BE445113A_Ta_2_1	1	501
wsnp_BE445113A_Ta_2_2	1	501
wsnp_Ra_c3270_6136601	1	501
AX-158537446	1	503
AX-95188181	1	503
Ku_c67089_214	1	503
RFL_Contig22_387	1	503
RFL_Contig22_617	1	503
wsnp_BG314157A_Ta_2_1	1	503
wsnp_Ku_c15214_23756800	1	503
AX-158560436	1	504
AX-94631158	1	504
AX-94644377	1	504
AX-95088854	1	504
BS00021728_51	1	504
Kukri_c58155_786	1	504
RAC875_c29540_1109	1	504
RAC875_c29540_413	1	504
wsnp_Ra_c33025_41968284	1	504
AX-109420401	1	505
AX-89341466	1	505
RAC875_c37545_289	1	505
RAC875_c95548_156	1	505
AX-95122579	1	506
BS00064638_51	1	506
Kukri_c29039_315	1	506
RAC875_c4135_1028	1	506
Ra_c21676_178	1	506
AX-109358058	1	507
AX-111026726	1	507
AX-158569260	1	507
AX-158569338	1	507
Excalibur_c23155_327	1	507
wsnp_BM140362A_Ta_2_2	1	507
wsnp_Ku_c10292_17066821	1	507
wsnp_Ku_c1642_3232242	1	507
TA003063-0097	1	508
AX-108829158	1	509
AX-109320272	1	509
AX-109891947	1	509
AX-158537444	1	509
AX-94519549	1	509
AX-94527824	1	509
AX-95194961	1	509
CAP8_rep_c7343_88	1	509
Kukri_c6051_640	1	509
RAC875_c16391_426	1	509
TG0045	1	509
wsnp_CAP12_c1960_972031	1	509
AX-111499300	1	510
AX-109279209	1	511
AX-110364500	1	511
AX-110375940	1	511
AX-94618537	1	511
BS00077432_51	1	511
GENE-0511_161	1	511
BS00089563_51	1	512
CAP11_c3464_68	1	512
AX-108748722	1	513
AX-108902594	1	513
AX-158555342	1	513
wsnp_Ex_c32590_41222878	1	513
AX-109309948	1	514
AX-158536690	1	514
AX-89413000	1	514
Jagger_c5280_407	1	514
Ku_c10813_1122	1	514
Ku_c1313_1673	1	514
Kukri_c1313_1158	1	514
Kukri_c54678_88	1	514
RAC875_c32452_55	1	514
Ra_c64515_242	1	514
wsnp_Ex_c1997_3755945	1	514
wsnp_Ex_c1997_3757415	1	514
wsnp_Ex_c1997_3757721	1	514
wsnp_JD_c6544_7697578	1	514
RAC875_c55891_712	1	515
AX-110480323	1	516
AX-158539839	1	516
AX-158560524	1	516
AX-95159805	1	516
BS00022158_51	1	516
Excalibur_c44668_382	1	516
RAC875_c80876_67	1	516
wsnp_Ku_c23012_32893918	1	516
AX-109851721	1	517
AX-110360729	1	517
AX-158536788	1	517
AX-158536790	1	517
AX-158560553	1	517
AX-94668573	1	517
AX-94950884	1	517
AX-95239187	1	517
AX-95630766	1	517
BS00022788_51	1	517
Excalibur_c10496_651	1	517
Excalibur_c1845_4911	1	517
RAC875_c12993_201	1	517
RAC875_c45115_509	1	517
TA002402-1350	1	517
RAC875_c46460_1128	1	518
Excalibur_c23473_451	1	519
IAAV2757	1	519
wsnp_Ex_c9722_16062937	1	519
AX-109865037	1	520
AX-158569071	1	520
IAAV2694	1	520
Kukri_c18017_1696	1	520
BobWhite_c14158_112	1	521
Excalibur_c49946_169	1	521
AX-109333061	1	522
AX-158568558	1	522
AX-158569223	1	522
BS00039378_51	1	523
AX-158605194	1	527
CAP12_c3602_91	1	527
AX-94584593	1	528
BobWhite_c14141_197	1	528
wsnp_Ku_c5210_9289260	1	528
wsnp_Ku_c17322_26392311	1	529
BS00009808_51	1	530
BS00034278_51	1	530
BS00062876_51	1	530
CAP7_c1891_230	1	530
Excalibur_c64439_87	1	530
Kukri_c20486_255	1	530
Kukri_c67383_102	1	530
RAC875_c8482_160	1	530
wsnp_Ex_c43228_49605281	1	530
wsnp_Ex_rep_c68085_66839109	1	530
wsnp_Ra_c11594_18777085	1	530
AX-94488258	1	531
AX-109384956	1	532
AX-109936176	1	532
AX-158602974	1	532
AX-89503471	1	532
AX-94919955	1	532
GENE-0527_92	1	532
TA005251-0278	1	532
wsnp_Ex_c4685_8377545	1	532
wsnp_Ex_c5060_8985678	1	532
AX-158556604	1	533
AX-158595435	1	533
AX-94440483	1	533
AX-94681397	1	533
AX-95151567	1	533
AX-95629171	1	533
BS00093390_51	1	533
BobWhite_c26122_129	1	533
Ku_c8310_865	1	533
RAC875_c32848_578	1	533
wsnp_Ex_c6563_11378915	1	533
wsnp_Ku_c33917_43336069	1	533
AX-110515143	1	534
AX-158539767	1	534
AX-158539768	1	534
AX-94502624	1	534
AX-95218032	1	534
BS00012042_51	1	534
Excalibur_c1066_303	1	534
Kukri_c45512_193	1	534
RAC875_c15975_1208	1	534
wsnp_CAP7_c3472_1623955	1	534
AX-111459937	1	535
AX-158539764	1	535
AX-158568864	1	535
AX-158568880	1	535
AX-158569055	1	535
AX-95159844	1	535
BS00022396_51	1	535
BS00110130_51	1	535
Excalibur_c45861_189	1	535
IACX5778	1	535
Kukri_c49463_154	1	535
RAC875_c25814_361	1	535
wsnp_BG606986A_Ta_2_1	1	535
BS00109991_51	1	536
BS00110627_51	1	536
AX-108832686	1	537
AX-158537485	1	537
AX-158556627	1	537
AX-158556632	1	537
AX-158560411	1	537
AX-95146857	1	537
BS00073413_51	1	537
Excalibur_c47013_1503	1	537
GENE-0262_431	1	537
RAC875_c39401_502	1	537
GENE-0069_468	1	538
RAC875_c23168_480	1	538
AX-111654095	1	540
AX-158536810	1	540
AX-158537481	1	540
AX-158539843	1	540
AX-158555522	1	540
AX-89552689	1	540
BobWhite_c23632_322	1	540
Excalibur_c97157_65	1	540
Excalibur_rep_c107047_469	1	540
Excalibur_rep_c107047_605	1	540
IACX5994	1	540
Ku_c8992_405	1	540
Kukri_c7119_392	1	540
RAC875_c21411_162	1	540
Ra_c110766_321	1	540
Tdurum_contig21114_255	1	540
wsnp_Ex_c33452_41938013	1	540
wsnp_Ex_c33452_41938159	1	540
wsnp_Ex_c41953_48657850	1	540
wsnp_Ex_c41953_48658353	1	540
wsnp_JD_c3973_5044238	1	540
AX-158544509	1	541
AX-158569311	1	541
AX-89373031	1	541
RAC875_rep_c105766_652	1	541
AX-111159764	1	542
AX-158544631	1	542
AX-158560577	1	542
AX-158569244	1	542
AX-94585050	1	542
RAC875_c12348_720	1	542
RFL_Contig5334_831	1	542
wsnp_BE443588A_Ta_2_2	1	542
wsnp_Ex_c28900_37982485	1	542
wsnp_Ex_c4612_8254533	1	542
AX-94480220	1	543
BobWhite_c41272_159	1	543
Tdurum_contig96086_74	1	543
AX-109861530	1	544
AX-110404143	1	544
AX-111482033	1	544
AX-111593746	1	544
AX-158544473	1	544
AX-158560314	1	544
AX-94400729	1	544
AX-94402881	1	544
AX-94467726	1	544
AX-94532291	1	544
BS00023203_51	1	544
BS00037976_51	1	544
BS00066278_51	1	544
BS00070580_51	1	544
BS00095510_51	1	544
Kukri_s117372_152	1	544
RAC875_c32379_216	1	544
RAC875_c41993_582	1	544
wsnp_CAP11_c1815_982483	1	544
wsnp_CAP8_c4785_2322876	1	544
IACX14	1	545
IACX1891	1	545
AX-95162673	1	546
Ra_c29200_300	1	546
AX-94969179	1	547
wsnp_CAP8_rep_c3938_1936666	1	547
wsnp_Ex_rep_c81556_76277906	1	547
AX-110956771	1	548
AX-158568841	1	548
AX-94682772	1	548
AX-95249324	1	548
Excalibur_rep_c72368_68	1	548
Ku_c3523_1959	1	548
RFL_Contig5937_1677	1	548
wsnp_Ex_c28149_37293173	1	548
AX-158544495	1	550
AX-94408000	1	550
AX-95187774	1	550
BS00030043_51	1	550
BobWhite_rep_c49755_131	1	550
Excalibur_c33470_175	1	550
Jagger_c468_53	1	550
JD_c285_1438	1	551
Ra_c5683_1762	1	551
wsnp_Ex_c6488_11266589	1	551
AX-109463886	1	552
AX-89474531	1	552
AX-89613797	1	552
BobWhite_c13124_430	1	552
RAC875_c45678_1083	1	552
Tdurum_contig11077_122	1	552
BobWhite_c26569_190	1	554
AX-158568870	1	556
Kukri_c30159_573	1	556
Tdurum_contig10036_1044	1	556
Tdurum_contig10036_474	1	556
Tdurum_contig10036_741	1	556
Tdurum_contig10036_977	1	556
AX-110945528	1	557
AX-158569280	1	557
AX-94690045	1	557
AX-94948241	1	557
Kukri_c4453_1248	1	557
RAC875_c15593_1421	1	557
RAC875_c17188_1696	1	557
Tdurum_contig32775_78	1	557
AX-109348426	1	558
AX-158568868	1	558
AX-158569265	1	558
AX-158605771	1	558
Tdurum_contig56662_54	1	558
AX-94618000	1	563
AX-158544504	1	564
AX-158555485	1	564
AX-94761084	1	564
BS00062631_51	1	564
Tdurum_contig44938_2966	1	564
wsnp_Ku_rep_c109724_94227136	1	564
Excalibur_c1936_1072	1	565
Tdurum_contig46030_580	1	565
AX-158555535	1	568
BobWhite_c44460_821	1	568
Kukri_rep_c102102_273	1	568
wsnp_Ex_c23598_32826926	1	568
CAP12_c8163_118	1	569
Kukri_c51781_199	1	569
Kukri_c8757_107	1	569
tplb0030a05_2386	1	569
AX-95077803	1	570
BobWhite_c9091_160	1	570
Kukri_c50467_1017	1	570
AX-158536782	1	572
BobWhite_c37358_208	1	572
Excalibur_c66_147	1	572
Tdurum_contig81011_244	1	572
AX-108819088	1	574
AX-108948487	1	574
AX-158556635	1	574
AX-94452444	1	574
AX-94463854	1	574
AX-94465963	1	574
wsnp_Ex_c10631_17340809	1	574
AX-95139868	1	575
GENE-0115_375	1	575
Tdurum_contig61914_169	1	576
AX-111123655	1	577
AX-158537419	1	577
AX-158537421	1	577
AX-158560331	1	577
AX-89462272	1	577
AX-94503114	1	577
AX-95137931	1	577
BS00022824_51	1	577
BS00023114_51	1	577
BS00106641_51	1	577
Excalibur_c15389_501	1	577
Kukri_c8395_1352	1	577
TA002215-1444	1	577
wsnp_Ex_c18499_27344859	1	577
AX-109380588	1	578
AX-110591891	1	578
AX-158569204	1	578
AX-158569206	1	578
RAC875_c53725_217	1	578
wsnp_Ex_c9343_15514531	1	578
wsnp_Ex_c9343_15514687	1	578
AX-109338741	1	579
AX-110395760	1	579
AX-111131761	1	579
AX-158539929	1	579
AX-94430594	1	579
wsnp_Ex_c3201_5910642	1	579
AX-158556606	1	580
AX-158556607	1	580
AX-158556608	1	580
AX-158605698	1	580
AX-94760290	1	580
GENE-0514_210	1	580
IAAV3040	1	580
Tdurum_contig10354_170	1	580
Tdurum_contig93330_656	1	580
AX-94945293	1	582
AX-95160390	1	582
BobWhite_c2135_96	1	582
RAC875_rep_c99027_551	1	582
AX-158555540	1	583
AX-158569026	1	583
AX-158569251	1	583
BS00011892_51	1	583
BS00065170_51	1	583
Excalibur_c13076_384	1	583
IAAV6100	1	583
RAC875_c14613_68	1	583
RAC875_c24317_1351	1	583
RAC875_rep_c71278_345	1	583
wsnp_Ex_c15377_23637176	1	583
wsnp_Ku_c40759_48907151	1	583
AX-89427262	1	584
BS00056823_51	1	584
BobWhite_c1824_1380	1	584
Excalibur_c8161_1443	1	584
IAAV1930	1	584
RAC875_c62550_470	1	584
AX-94592638	1	585
AX-94664571	1	585
BS00024107_51	1	585
BobWhite_c20073_382	1	585
BobWhite_c20073_443	1	585
RFL_Contig1457_465	1	585
RFL_Contig3395_1575	1	585
AX-158536813	1	586
BS00062759_51	1	586
AX-108914743	1	587
AX-109372762	1	587
AX-111698963	1	587
AX-95151237	1	587
BS00011947_51	1	587
BS00035273_51	1	587
BS00070695_51	1	587
BS00070991_51	1	587
AX-95159552	1	588
RAC875_c39312_339	1	588
RAC875_rep_c112310_481	1	588
AX-111471275	1	589
AX-158556621	1	589
BobWhite_c44947_277	1	589
BobWhite_rep_c63205_143	1	589
IAAV4435	1	589
Tdurum_contig29915_167	1	589
AX-111098763	1	590
AX-158555502	1	590
AX-158569209	1	590
AX-89575429	1	590
AX-94450565	1	590
BS00059313_51	1	590
wsnp_Ex_c1255_2411550	1	590
wsnp_Ku_c330_683203	1	590
AX-110508887	1	591
AX-111564213	1	591
AX-158605601	1	591
CAP11_c1115_150	1	591
RAC875_c85550_73	1	591
Ra_c50996_468	1	591
AX-158569035	1	592
AX-94789084	1	592
BS00021780_51	1	592
BobWhite_c66315_505	1	592
Excalibur_c6704_782	1	592
Excalibur_c8235_241	1	592
RAC875_c17367_549	1	592
RFL_Contig2961_1117	1	592
RFL_Contig2961_1493	1	592
RFL_Contig2961_759	1	592
wsnp_Ex_c46670_52108070	1	592
AX-94788925	1	593
RAC875_c9601_1680	1	593
RAC875_s117301_141	1	593
wsnp_Ex_c2918_5381441	1	593
wsnp_Ex_rep_c72011_70562321	1	593
wsnp_JD_c12333_12595897	1	593
wsnp_Ku_c13952_22097895	1	593
AX-111467128	1	594
Tdurum_contig47006_2711	1	594
tplb0059i08_441	1	594
AX-94647324	2	1
BS00022180_51	2	1
BS00050522_51	2	1
BS00093078_51	2	1
Excalibur_c12376_569	2	1
Excalibur_c21898_1423	2	1
Kukri_c44369_131	2	1
BS00071161_51	2	2
AX-95154820	2	4
BS00022504_51	2	4
BS00022505_51	2	4
Kukri_c79308_278	2	4
Kukri_rep_c106834_139	2	4
RFL_Contig3481_1669	2	4
AX-158540320	2	5
BS00022482_51	2	5
AX-95259195	2	6
TG0005	2	6
TG0047	2	6
AX-158521438	2	7
AX-158607148	2	7
Excalibur_c30569_384	2	8
Excalibur_c43567_850	2	8
AX-94668775	2	9
BS00005004_51	2	9
wsnp_BE405749B_Ta_2_1	2	9
AX-94997422	2	10
Kukri_c36151_170	2	10
Kukri_c92979_195	2	10
RFL_Contig4140_1135	2	10
TA004380-0460	2	10
Tdurum_contig47083_278	2	10
wsnp_BE637971B_Ta_1_20	2	10
AX-158607271	2	12
AX-94692514	2	12
BS00004903_51	2	12
AX-94759371	2	14
Kukri_c76307_182	2	14
AX-158521638	2	15
AX-158540316	2	15
AX-94602901	2	15
BS00089524_51	2	15
BS00105846_51	2	15
BS00108058_51	2	15
BobWhite_c28295_256	2	15
IAAV2147	2	15
AX-108893457	2	16
AX-95182696	2	16
AX-95245523	2	16
BS00011695_51	2	16
BS00074962_51	2	16
AX-94570104	2	17
AX-94769850	2	17
Ku_c31363_2165	2	17
BS00105833_51	2	18
CAP7_c3847_204	2	18
IAAV4194	2	18
RAC875_c15942_571	2	18
Tdurum_contig78972_316	2	18
AX-94852713	2	20
Tdurum_contig29484_628	2	21
Tdurum_contig50667_306	2	21
AX-95234532	2	22
BS00110121_51	2	22
Excalibur_c3270_1566	2	24
tplb0055p02_1074	2	25
AX-158570920	2	26
CAP8_c1305_148	2	26
Tdurum_contig44861_1253	2	26
wsnp_Ex_c5780_10153638	2	26
Kukri_c19251_579	2	27
RAC875_c51663_87	2	27
BS00004789_51	2	29
Tdurum_contig56188_569	2	29
wsnp_Ex_c2117_3976893	2	29
AX-94484295	2	33
Tdurum_contig9874_391	2	33
Tdurum_contig9874_547	2	33
AX-158532167	2	34
AX-95085078	2	34
AX-94796921	2	38
AX-95196278	2	38
AX-158561105	2	39
AX-158570941	2	39
BS00022590_51	2	39
BS00065053_51	2	39
Kukri_c47342_73	2	39
BS00067003_51	2	40
Kukri_rep_c100936_449	2	40
GENE-0427_442	2	41
AX-94607208	2	42
IAAV2838	2	42
Tdurum_contig9762_314	2	42
Tdurum_contig11334_554	2	43
Excalibur_c95656_129	2	45
RFL_Contig2160_617	2	47
wsnp_Ra_c19335_28504388	2	47
RAC875_c90169_393	2	48
IAAV8952	2	50
IACX502	2	50
Kukri_c8533_1398	2	50
BS00087784_51	2	51
BS00087787_51	2	51
Ra_c16879_977	2	52
AX-94413562	2	53
BS00095225_51	2	53
Tdurum_contig82187_189	2	53
wsnp_Ex_c12063_19310114	2	53
BS00105606_51	2	56
IAAV7915	2	56
wsnp_Ex_c6417_11155739	2	56
wsnp_Ku_c11987_19473636	2	56
AX-94648555	2	57
BS00110546_51	2	57
Tdurum_contig75938_1546	2	57
AX-109946561	2	58
AX-158595824	2	58
CAP8_rep_c9642_82	2	58
RAC875_rep_c109416_191	2	58
AX-109345339	2	59
AX-158570978	2	59
AX-94835306	2	59
AX-94990715	2	60
RAC875_c826_839	2	60
wsnp_Ex_c2111_3963161	2	60
RAC875_c79370_378	2	62
wsnp_Ex_c25782_35041189	2	63
RAC875_c3762_710	2	66
RAC875_rep_c69508_215	2	66
AX-158521565	2	67
AX-158521483	2	68
AX-158521551	2	68
AX-158570814	2	68
BS00022902_51	2	68
AX-108967134	2	69
AX-158521490	2	70
BS00083533_51	2	70
Kukri_c5861_360	2	70
AX-158521482	2	74
AX-158557026	2	77
AX-158557037	2	78
AX-158561131	2	78
AX-158570810	2	82
AX-158521560	2	87
BS00093231_51	2	87
RFL_Contig529_963	2	87
Tdurum_contig100344_160	2	87
AX-158570811	2	88
BS00022916_51	2	88
RAC875_c82888_83	2	88
TA004123-0331	2	88
AX-158521555	2	89
BS00084305_51	2	91
TA001473-0980	2	91
AX-94839474	2	93
AX-158521473	2	94
Excalibur_c20610_251	2	94
IAAV9176	2	94
RAC875_rep_c77710_180	2	94
BS00003839_51	2	95
RAC875_c10659_570	2	95
wsnp_Ex_c18733_27607958	2	95
wsnp_Ex_c27136_36355033	2	95
wsnp_Ra_rep_c74968_72704437	2	95
Kukri_c43552_443	2	96
RAC875_c63067_283	2	96
IAAV2324	2	97
AX-95162694	2	100
AX-95200654	2	100
BS00051105_51	2	100
IAAV7575	2	104
TG0126	2	110
wsnp_Ex_c11976_19193550	2	110
wsnp_Ku_c16938_25916260	2	110
BobWhite_c39153_131	2	111
Ku_c5960_496	2	112
AX-94490145	2	114
Kukri_c17540_394	2	115
Ku_c3695_1696	2	117
wsnp_Ku_c3695_6810121	2	117
AX-95225103	2	119
Ex_c40520_1484	2	119
Kukri_c29582_126	2	119
IAAV7043	2	120
RAC875_c60360_389	2	120
AX-94923277	2	121
BS00093736_51	2	121
RAC875_c8849_134	2	124
AX-158540281	2	133
AX-94549074	2	139
wsnp_BE399980B_Ta_2_1	2	143
wsnp_Ra_c8506_14401408	2	143
Kukri_c42522_155	2	144
wsnp_Ku_c230_460618	2	144
AX-95208619	2	145
BS00063574_51	2	145
TG0025	2	145
AX-158556949	2	146
AX-89408440	2	148
BS00090553_51	2	148
BS00003575_51	2	149
BS00068512_51	2	153
AX-158540319	2	157
BS00022218_51	2	157
wsnp_BE443531B_Ta_1_1	2	157
BS00066165_51	2	158
AX-94890972	2	159
BS00022625_51	2	163
wsnp_JD_rep_c62985_40164465	2	168
AX-94725628	2	169
AX-110422876	2	171
RAC875_rep_c72356_51	2	178
AX-158555575	2	190
AX-158561162	2	190
Excalibur_c32726_125	2	192
Kukri_c19709_383	2	192
AX-158561091	2	196
AX-94470119	2	200
wsnp_BE637864B_Ta_1_1	2	200
AX-110434413	2	201
AX-94668903	2	202
AX-94839011	2	212
Kukri_c147_1620	2	212
Kukri_c14968_674	2	214
BS00022317_51	2	218
RAC875_c42715_856	2	222
AX-158561110	2	225
AX-110035800	2	226
AX-95108394	2	228
BS00110104_51	2	228
Excalibur_rep_c68921_433	2	228
Kukri_rep_c105316_262	2	231
GENE-0431_573	2	234
GENE-0431_601	2	234
AX-109447012	2	242
AX-109342634	2	259
AX-108921445	2	263
AX-111514779	2	266
AX-158521268	2	269
AX-94556277	2	269
AX-94675848	2	269
AX-158570279	2	273
AX-110385663	2	277
AX-158545094	2	277
AX-158545071	2	278
Excalibur_c6497_535	2	278
BS00065139_51	2	282
AX-111565329	2	283
Excalibur_c3801_814	2	284
BS00050126_51	2	285
AX-95194781	2	287
AX-110936551	2	289
AX-109371985	2	291
TA015141-0717	2	292
AX-94893742	2	297
RAC875_c30381_573	2	297
BS00067247_51	2	298
AX-111484333	2	299
IACX7921	2	300
AX-95659131	2	301
Ra_c7745_1438	2	301
RAC875_c44452_438	2	303
IAAV7260	2	305
Ku_c11813_215	2	307
Ra_c16069_1820	2	310
BobWhite_c13761_242	2	313
Kukri_c84940_106	2	313
AX-108954609	2	315
Tdurum_contig31201_380	2	315
Excalibur_c15885_1145	2	317
AX-158539885	2	318
AX-158540117	2	318
AX-95143224	2	321
AX-111083507	2	323
AX-158560856	2	323
AX-94467830	2	324
AX-110010230	2	325
Tdurum_contig45715_1246	2	325
Tdurum_contig45715_549	2	325
wsnp_Ku_c2115_4089288	2	325
AX-94616791	2	326
AX-95171339	2	326
BS00010352_51	2	327
TA004324-0491	2	327
wsnp_Ex_c5947_10431109	2	327
AX-108962827	2	328
AX-95254066	2	328
CAP7_c1241_128	2	328
Excalibur_c27675_912	2	328
Excalibur_c32608_500	2	328
Kukri_rep_c111517_289	2	328
AX-110500129	2	329
AX-158556827	2	329
BS00011450_51	2	329
BobWhite_c22266_315	2	329
GENE-0227_217	2	329
tplb0029b01_1022	2	329
tplb0029b01_123	2	329
wsnp_RFL_Contig4726_5654774	2	329
AX-158603119	2	330
AX-94390275	2	331
wsnp_Ra_c21132_30487331	2	331
AX-108815692	2	332
AX-110049705	2	332
AX-94433968	2	333
GENE-0075_140	2	333
Kukri_c49091_415	2	334
RAC875_c22244_61	2	334
AX-110567630	2	336
RAC875_c44575_561	2	336
wsnp_Ku_c30982_40765254	2	336
AX-111472228	2	339
AX-158556784	2	339
wsnp_Ex_c38116_45719983	2	340
AX-94663988	2	341
IACX8300	2	342
IACX1008	2	343
BS00022687_51	2	344
AX-158556865	2	348
RAC875_c42206_305	2	348
AX-158537613	2	349
Ku_c17486_152	2	349
wsnp_Ex_c7629_13033231	2	349
BS00087451_51	2	358
Tdurum_contig61425_242	2	359
BS00022490_51	2	360
Tdurum_contig51348_326	2	363
AX-110013495	2	364
IAAV1158	2	364
wsnp_Ex_c26419_35667216	2	364
GENE-0193_197	2	367
Ra_c23839_884	2	367
Ku_c42700_2798	2	371
IAAV178	2	372
TA003135-0494	2	375
AX-158556893	2	376
BS00029345_51	2	381
Tdurum_contig84184_124	2	381
BS00041010_51	2	382
Kukri_rep_c70738_896	2	382
AX-110026671	2	384
BS00052089_51	2	385
Tdurum_contig46780_203	2	387
CAP7_c302_518	2	388
BobWhite_c1318_691	2	394
AX-95174732	2	396
IAAV3905	2	397
AX-94664731	2	398
BS00021947_51	2	406
Ku_c13515_171	2	409
Tdurum_contig43910_687	2	409
wsnp_BE442716B_Ta_2_1	2	409
JD_c64600_281	2	410
BS00022581_51	2	414
AX-95682068	2	419
IACX2701	2	419
AX-158545099	2	420
BS00071083_51	2	421
AX-158570087	2	423
AX-158540065	2	424
BS00038929_51	2	424
BS00075663_51	2	424
RAC875_c5796_424	2	424
tplb0058h11_348	2	425
Excalibur_c59016_839	2	426
Tdurum_contig28305_106	2	427
BS00093841_51	2	428
AX-158521257	2	430
AX-158531994	2	430
AX-89339341	2	430
BS00078228_51	2	430
AX-94540417	2	431
BS00022089_51	2	431
AX-110943874	2	432
AX-158570368	2	432
BS00033681_51	2	432
AX-95204890	2	433
JD_c6360_288	2	433
AX-108740343	2	434
AX-108912270	2	434
AX-94540527	2	435
GENE-0136_82	2	435
AX-109490291	2	437
AX-89417494	2	438
BS00022324_51	2	439
AX-158545044	2	444
AX-94917376	2	444
BS00022133_51	2	444
wsnp_CAP11_c631_419930	2	444
AX-89350924	2	445
BS00073530_51	2	445
tplb0023b14_704	2	445
wsnp_Ex_c17452_26163496	2	445
wsnp_Ex_rep_c67036_65492436	2	445
BS00032364_51	2	447
BS00073132_51	2	447
Tdurum_contig70304_781	2	447
AX-110395714	2	448
wsnp_JD_c4485_5618761	2	448
AX-158545084	2	450
wsnp_Ex_c22006_31180883	2	451
wsnp_Ex_c22006_31181239	2	451
AX-110383861	2	453
RAC875_rep_c74070_518	2	453
AX-158570359	2	454
AX-110030455	2	455
AX-94806190	2	455
wsnp_Ex_c852_1657319	2	455
AX-109283327	2	456
AX-158540207	2	456
AX-89441694	2	456
BS00069723_51	2	456
Ra_c3083_982	2	457
wsnp_Ex_c2025_3799847	2	457
wsnp_Ex_c3681_6715277	2	457
wsnp_Ra_c2027_3943938	2	457
wsnp_Ra_c2027_3945764	2	457
BS00065533_51	2	464
AX-108974554	2	466
AX-89360524	2	466
wsnp_BE443332B_Ta_2_2	2	466
AX-158570361	2	470
BS00095568_51	2	470
BobWhite_c1967_388	2	470
IACX15424	2	470
Kukri_rep_c69810_502	2	470
AX-110418815	2	471
AX-110459339	2	471
Tdurum_contig56874_562	2	471
AX-158570336	2	472
wsnp_RFL_Contig3866_4228783	2	472
AX-108774793	2	474
Kukri_c67707_114	2	474
Tdurum_contig60052_184	2	474
wsnp_Ku_c24323_34285350	2	474
CAP7_c3456_113	2	476
GENE-0142_178	2	476
Tdurum_contig44255_814	2	476
BS00023142_51	2	477
Excalibur_c50665_1323	2	477
Excalibur_rep_c105376_485	2	477
RAC875_c56417_377	2	477
Tdurum_contig15593_407	2	477
TA004407-0898	2	478
Ra_c68984_1882	2	481
AX-158544992	2	485
Excalibur_c90096_77	2	487
RAC875_c87890_234	2	487
Tdurum_contig59449_249	2	487
Tdurum_contig59449_400	2	487
AX-110383610	2	488
AX-110571065	2	488
GENE-0107_807	2	488
AX-111479845	2	489
IACX3408	2	489
BS00041355_51	2	490
RAC875_c5556_328	2	490
tplb0024i15_1754	2	491
BS00022920_51	2	493
IAAV6731	2	494
Ra_c37969_549	2	494
AX-108773996	2	496
AX-89394630	2	497
Excalibur_c5218_75	2	498
Tdurum_contig81102_102	2	498
Tdurum_contig10026_1493	2	499
AX-158570322	2	501
TA003900-0407	2	501
AX-158544982	2	503
AX-95176659	2	503
AX-109363269	2	505
CAP11_c2974_53	2	505
AX-158560930	2	506
Kukri_c4412_383	2	508
AX-158595441	2	509
AX-158606660	2	509
AX-110008202	2	510
AX-158520962	2	510
wsnp_JD_c5659_6814240	2	510
AX-110475885	2	511
AX-158520963	2	511
Kukri_c13188_256	2	511
Tdurum_contig60509_232	2	511
wsnp_Ra_c29782_39115548	2	511
AX-108937087	2	513
AX-94474486	2	513
AX-94692952	2	513
RAC875_rep_c98040_163	2	513
AX-158544898	2	515
GENE-0004_635	2	515
AX-158570189	2	516
AX-110533435	2	517
AX-111656815	2	518
AX-95659642	2	518
IACX10809	2	518
AX-158540101	2	519
AX-94433161	2	519
AX-109815681	2	520
AX-111602485	2	520
AX-158570152	2	520
AX-89524094	2	520
AX-94751447	2	520
CAP7_c12162_251	2	521
Kukri_c22155_1010	2	521
RAC875_c6701_291	2	521
Tdurum_contig50473_889	2	521
wsnp_Ex_c53976_57027635	2	521
wsnp_Ra_c5088_9081927	2	521
AX-158560938	2	522
AX-89490304	2	522
AX-158570161	2	523
wsnp_Ex_c1600_3051075	2	524
AX-158521181	2	527
AX-89760660	2	527
AX-94490210	2	527
Ra_c25590_1406	2	527
wsnp_Ex_c1495_2864718	2	527
AX-158521178	2	528
AX-94504071	2	528
AX-158521149	2	529
AX-158521147	2	530
AX-158531937	2	530
AX-95632122	2	530
BS00000066_51	2	530
BS00036362_51	2	530
CAP12_c424_402	2	530
GENE-0410_71	2	530
IACX11338	2	530
Tdurum_contig31102_299	2	530
wsnp_BG606586B_Ta_2_13	2	530
AX-158521182	2	531
AX-158531949	2	531
AX-158556737	2	531
AX-94664843	2	531
BS00010130_51	2	531
Kukri_c559_193	2	531
RAC875_s110519_303	2	531
Tdurum_contig87938_342	2	531
wsnp_JD_c11014_11565501	2	531
AX-94632321	2	532
Excalibur_c23992_436	2	532
Excalibur_c48379_116	2	532
Excalibur_c48379_413	2	532
Excalibur_c48379_461	2	532
Kukri_c27693_260	2	532
Kukri_c27693_551	2	532
AX-158531950	2	535
CAP12_c1129_220	2	536
RFL_Contig4977_2333	2	536
AX-158531863	2	537
AX-158531952	2	537
AX-94462466	2	539
AX-95182909	2	539
AX-158521033	2	540
AX-158521219	2	540
RAC875_c7674_634	2	540
AX-110477406	2	541
AX-158521142	2	541
Kukri_c73734_175	2	541
AX-94620208	2	542
wsnp_CAP11_c543_375403	2	542
AX-109333618	2	543
AX-158521124	2	543
AX-158521150	2	543
AX-158560899	2	543
AX-94653005	2	543
AX-94744409	2	543
AX-94770609	2	543
BS00038643_51	2	543
BS00048610_51	2	543
CAP12_c1784_424	2	543
Tdurum_contig83770_218	2	543
wsnp_BG274294B_Ta_2_3	2	543
wsnp_Ex_c7447_12751589	2	543
wsnp_Ex_c7447_12752449	2	543
AX-158521067	2	544
AX-158521152	2	544
AX-89326139	2	544
AX-110448009	2	545
AX-95095538	2	545
IAAV3567	2	545
TA004081-0677	2	545
BS00068083_51	2	546
AX-109518409	2	548
IAAV4729	2	548
Tdurum_contig892_633	2	548
AX-94395353	2	549
AX-95198778	2	549
Ex_c402_1223	2	549
Kukri_c66451_128	2	549
RAC875_c3604_1527	2	549
RAC875_c3835_782	2	549
RAC875_rep_c109215_398	2	549
Tdurum_contig42749_3287	2	549
Tdurum_contig42797_2922	2	549
Tdurum_contig44540_510	2	549
wsnp_Ex_c402_791233	2	549
wsnp_JD_c6331_7499499	2	549
wsnp_Ku_c23096_32987510	2	549
AX-109882902	2	550
AX-111082696	2	550
AX-158521390	2	550
AX-158570553	2	550
AX-94526541	2	550
AX-110580885	2	551
AX-158521399	2	551
AX-158570193	2	551
AX-86179651	2	551
AX-94682892	2	551
AX-94788458	2	551
AX-94891105	2	551
BS00096719_51	2	551
GENE-0120_397	2	551
IACX9308	2	551
AX-158521045	2	552
RAC875_c4135_1782	2	552
wsnp_Ex_c18462_27305612	2	552
AX-86179442	2	553
AX-94414376	2	553
AX-94462858	2	553
AX-94533970	2	553
Excalibur_c8188_693	2	553
Kukri_rep_c111991_498	2	553
AX-158606688	2	554
AX-89339073	2	554
AX-95010111	2	554
BS00067769_51	2	554
AX-158606713	2	555
AX-94908088	2	555
wsnp_Ex_rep_c101231_86636951	2	555
AX-109449323	2	556
BS00021975_51	2	556
BS00081396_51	2	556
BS00082521_51	2	556
BS00107749_51	2	556
BobWhite_rep_c57575_65	2	556
RAC875_c32687_153	2	556
wsnp_Ex_c58292_59652859	2	556
AX-111567165	2	557
AX-158544869	2	557
AX-94412852	2	557
CAP8_c818_370	2	558
AX-110606361	2	559
AX-158521030	2	560
AX-94922385	2	560
AX-95152246	2	560
Tdurum_contig48523_1605	2	560
Tdurum_contig48523_1838	2	560
tplb0048b10_1365	2	560
AX-158521426	2	562
AX-158531959	2	562
AX-158570494	2	562
AX-158570533	2	562
AX-94945493	2	562
BS00088039_51	2	562
IACX9183	2	562
RAC875_c24895_311	2	562
wsnp_Ex_c39616_46871127	2	562
wsnp_Ex_rep_c66389_64588992	2	562
wsnp_Ex_rep_c66389_64589189	2	562
AX-108776134	2	563
AX-158521040	2	563
AX-158521360	2	563
AX-158570460	2	563
AX-94488007	2	563
BS00001835_51	2	563
BS00021710_51	2	563
BS00063092_51	2	563
Excalibur_c60931_1260	2	563
AX-109339712	2	564
AX-158540245	2	564
BS00076405_51	2	564
JD_c107_683	2	564
Ku_c106533_550	2	564
Tdurum_contig8158_269	2	564
RAC875_c55891_659	2	565
AX-158521402	2	566
AX-158556811	2	566
AX-158606852	2	566
AX-94927219	2	566
BS00039740_51	2	566
Excalibur_c14911_976	2	566
Tdurum_contig42852_667	2	566
AX-111098613	2	567
AX-158531918	2	567
AX-158531919	2	567
AX-158544878	2	567
AX-158544881	2	567
AX-89615400	2	567
BobWhite_c11044_322	2	567
Excalibur_c9149_1326	2	567
IACX11320	2	567
Kukri_c15391_468	2	567
RFL_Contig4235_707	2	567
Tdurum_contig30517_174	2	567
Tdurum_contig30517_578	2	567
Tdurum_contig47550_699	2	567
Tdurum_contig52782_382	2	567
Tdurum_contig604_356	2	567
Kukri_rep_c103359_233	2	569
wsnp_Ex_c13109_20725640	2	569
wsnp_Ex_c23230_32466568	2	569
wsnp_Ex_c23235_32471767	2	569
AX-111521718	2	570
AX-158570103	2	570
BS00031596_51	2	570
Excalibur_c45119_251	2	570
wsnp_CAP11_c287_244799	2	570
wsnp_Ex_c21198_30327016	2	570
wsnp_Ex_rep_c107911_91350866	2	570
wsnp_Ex_rep_c107911_91350930	2	570
wsnp_Ku_rep_c89089_82009060	2	570
AX-158521345	2	571
AX-158532055	2	571
AX-158570493	2	571
Ex_c11930_509	2	571
Ku_c956_1797	2	571
Kukri_c9133_2211	2	571
wsnp_Ex_c15611_23929128	2	571
wsnp_Ex_c5101_9052671	2	571
wsnp_Ex_c5101_9053178	2	571
wsnp_Ku_c13043_20902807	2	571
AX-111061689	2	572
wsnp_Ex_c7585_12957020	2	572
AX-108815870	2	573
AX-108878743	2	574
AX-109392359	2	574
AX-110042022	2	574
AX-94526208	2	574
RAC875_rep_c106876_558	2	574
Tdurum_contig13117_1316	2	574
AX-158545048	2	576
AX-86164688	2	576
AX-95254907	2	576
GENE-0487_644	2	576
Kukri_c25961_166	2	576
AX-89482339	2	577
AX-94492031	2	577
BS00055866_51	2	577
AX-110974122	2	578
AX-158544792	2	580
AX-158545090	2	580
AX-94666389	2	581
BS00067627_51	2	581
Kukri_c8143_355	2	581
Tdurum_contig11896_550	2	581
Tdurum_contig69792_167	2	581
AX-158540093	2	582
Excalibur_c27915_560	2	582
wsnp_Ex_c28733_37836638	2	582
AX-109909017	2	583
AX-158544978	2	583
BS00022551_51	2	583
AX-110483510	2	584
AX-111496365	2	585
AX-111547582	2	585
AX-94385355	2	585
AX-109366645	2	586
wsnp_Ex_rep_c67299_65844168	2	586
wsnp_Ex_rep_c67299_65845319	2	586
AX-111596716	2	587
AX-95257656	2	587
BS00066944_51	2	587
BS00069125_51	2	588
AX-158540092	2	589
AX-158570526	2	589
AX-89575570	2	589
BS00066338_51	2	589
BobWhite_c17644_456	2	589
Excalibur_c14859_394	2	589
Excalibur_rep_c106078_822	2	589
IAAV2855	2	589
Kukri_c42202_271	2	589
RAC875_c62171_386	2	589
wsnp_Ex_c27644_36826484	2	589
wsnp_Ex_c32284_40970312	2	589
AX-158606902	2	590
BS00040743_51	2	590
BobWhite_c39656_106	2	590
BS00010436_51	2	591
wsnp_Ex_c6378_11086366	2	591
AX-158570539	2	592
AX-89738324	2	592
wsnp_RFL_Contig2220_1597321	2	592
Tdurum_contig83079_133	2	593
AX-158560897	2	594
Excalibur_c94658_59	2	594
AX-110058495	2	595
AX-158544645	2	595
AX-158570544	2	595
AX-158532056	2	598
AX-95073183	2	598
AX-158556804	2	599
BS00023071_51	2	599
BS00069341_51	2	599
Excalibur_c48448_279	2	599
AX-158556799	2	600
AX-158556824	2	601
AX-158560786	2	601
BS00064162_51	2	601
Excalibur_c44818_109	2	601
Kukri_c13978_132	2	601
RAC875_c6798_467	2	601
AX-109859763	2	603
Excalibur_rep_c107047_742	2	603
Tdurum_contig96049_200	2	604
AX-111688791	2	605
BS00022775_51	2	605
IACX886	2	605
AX-109434490	2	606
AX-158521229	2	606
AX-158531987	2	606
AX-94631246	2	609
AX-158544988	2	613
AX-158561003	2	613
AX-158570666	2	613
AX-94381637	2	613
AX-94503785	2	613
AX-94506854	2	613
AX-94873552	2	613
wsnp_JD_rep_c63201_40318622	2	613
AX-158537661	2	614
AX-89670926	2	614
AX-89719057	2	614
BobWhite_c48071_144	2	614
IACX906	2	614
Kukri_c19247_711	2	614
RAC875_c78619_523	2	614
TA003586-0637	2	614
Tdurum_contig10362_328	2	614
Tdurum_contig10362_555	2	614
AX-89742048	2	615
AX-94879161	2	615
Excalibur_c93510_360	2	615
GENE-0506_129	2	615
IACX7789	2	615
RFL_Contig2736_827	2	615
Tdurum_contig15015_883	2	615
wsnp_BE590634B_Ta_2_1	2	615
wsnp_BE590634B_Ta_2_5	2	615
wsnp_Ex_c3147_5816957	2	615
wsnp_Ex_c3147_5817088	2	615
wsnp_Ku_c56140_59771244	2	615
[truncated: 17,874 more rows]
