# Supplementary material for: Grain yield and adaptation of spring wheat to Norwegian growing conditions is driven by allele frequency changes at key adaptive loci discovered by genome-wide association mapping
Source: Theor Appl Genet. 2023 Aug 17;136(9):191. doi: 10.1007/s00122-023-04424-9 (PMC10435424; doi:10.1007/s00122-023-04424-9)
Supplement: Supplementary file 4 — Supplementary file4 (XLSX 160 KB) [file 122_2023_4424_MOESM4_ESM.xlsx]

## Sheet: Days_to_heading
ID	2019_staur	2019_vollebekk	2020_vollebekk	2021_vollebekk	2022_vollebekk
Breeding_line_1			65.7857
Breeding_line_2			66.0919	62.2133	60.8028
Breeding_line_3	47.7161	56.7067	64.4315	62.7516	59.104
Breeding_line_4					64.3141
Breeding_line_5			66.7522	62.9737	62.5801
Breeding_line_6	46.007		65.1366
Breeding_line_7	48.007
Breeding_line_8	48.507
Breeding_line_9	49.4993	63.417
Breeding_line_10	45.836	57.8039	64.8701
Breeding_line_11	55.007
Breeding_line_12	48.2729	58.9233	66.3488	65.2449	62.4057
Breeding_line_13	47.007
Breeding_line_14			64.8103
Breeding_line_15			66.6845	65.9031
Breeding_line_16	47.1465	57.9589
Breeding_line_17	46.7635	57.3987
Breeding_line_18	47.1983	57.8535	66.405
Breeding_line_19	46.6519	57.754
Breeding_line_20	46.4338	56.909	64.8319
Breeding_line_21	46.4792	57.9033	66.0099	64.1885	59.1596
Breeding_line_22	47.9665	59.2451	66.55	65.0273
Breeding_line_23	47.1416	58.0465
Breeding_line_24	47.5089	59.2924	68.3319	66.357	63.272
Breeding_line_25		60.7793	66.8007	66.0159
Breeding_line_26	48.3161	59.3097	67.0274	64.7509	62.4949
Breeding_line_27	48.1636	58.417
Breeding_line_28	47.4702	56.8672
Breeding_line_29	48.3079	60.0119	68.0929	66.9362	63.5862
Breeding_line_30	48.5093	60.2714
Breeding_line_31		55.8794	64.3311
Breeding_line_32	47.9107	57.754	66.4795
Breeding_line_33		60.0529	66.6463	65.6568	62.6842
Breeding_line_34	48.1774	59.2506	66.4202
Breeding_line_35		62.0592
Breeding_line_36		59.2877
Breeding_line_37		58.949	67.0048
Breeding_line_38		61.0492
Breeding_line_39		58.5353	67.3311
Breeding_line_40	49.1738	60.3295	66.5546	63.0865
Breeding_line_41		60.7387
Breeding_line_42		58.9829
Breeding_line_43	51.2069	58.4427
Breeding_line_44		57.7097
Breeding_line_45		58.7517	65.9541
Breeding_line_46	49.2624	59.3303	66.5099
Breeding_line_47		60.9926	67.4351	67.1551
Breeding_line_48		62.4461	67.0246
Breeding_line_49		64.6821	69.4351	69.621
Breeding_line_50		60.7227	67.8699
Breeding_line_51	49.6474	60.8177
Breeding_line_52	51.926	63.4614
Breeding_line_53		62.4263
Breeding_line_54		58.2231	64.5192
Breeding_line_55		59.1367
Breeding_line_56	51.0624	61.6583
Breeding_line_57		63.0622	69.0432
Breeding_line_58		59.3166
Breeding_line_59		64.3228
Breeding_line_60	49.5273	59.409	67.4922	66.62
Breeding_line_61	47.7778	59.0291	68.2693
Breeding_line_62		59.3997	67.2491	66.0723
Breeding_line_63		59.1747
Breeding_line_64		57.5078
Breeding_line_65	51.6966	61.6374
Breeding_line_66		61.936
Breeding_line_67		64.0123
Breeding_line_68		59.6077
Breeding_line_69	50.6979	59.8903	65.3103
Breeding_line_70		62.2566
Breeding_line_71		62.2893
Breeding_line_72	49.447	60.9677
Breeding_line_73	48.1248	55.8294
Breeding_line_74	47.5725	60.8118	66.3196
Breeding_line_75	47.1338	59.0944
Breeding_line_76	48.0142	60.3429	66.0656	66.8946	63.1447
Breeding_line_77	46.9796	58.3868
Breeding_line_78	47.5991	58.1166
Breeding_line_79	46.5734	56.0854	66.2491	64.0489
Breeding_line_80	46.3711	57.6454
Breeding_line_81		58.3632
Breeding_line_82		58.7973
Breeding_line_83		61.328
Breeding_line_84		58.2247	68.4638	65.0456
Breeding_line_85		58.1769
Breeding_line_86		59.1675
Breeding_line_87		59.0801	66.5246	64.6099
Breeding_line_88		58.5471	65.5248	65.1457	61.7665
Breeding_line_89		58.3592	65.7491
Breeding_line_90		59.1987
Breeding_line_91	46.956	60.5499
Breeding_line_92	47.5991	57.6631	67.4931
Breeding_line_93	48.4213	59.5454	67.5813	65.0173
Breeding_line_94	48.777	60.3692
Breeding_line_95		59.2075
Breeding_line_96		58.692
Breeding_line_97		60.1514
Breeding_line_98		58.0802
Breeding_line_99		60.2148
Breeding_line_100		60.1675	66.8311
Breeding_line_101		58.3286	65.9929	65.2516
Breeding_line_102		62.0642
Breeding_line_103	50.3363	61.2117
Breeding_line_104	49.8698	61.0809	67.4739
Breeding_line_105		57.2591
Breeding_line_106		56.8182
Breeding_line_107		61.4694
Breeding_line_108		58.7249	66.3367
Breeding_line_109		59.2907
Breeding_line_110	47.774	56.8967
Breeding_line_111	50.2069	61.3068
Breeding_line_112		60.8	67.8266	66.3372	62.9297
Breeding_line_113		62.3923
Breeding_line_114		59.9812	67.9541
Breeding_line_115	48.4476	61.8154
Breeding_line_116	48.4846	60.6329
Breeding_line_117	50.274	61.0331
Breeding_line_118	46.8847	57.6704
Breeding_line_119	47.9736	59.1088
Breeding_line_120	49.7958	59.8761	66.7186	65.9783	63.1176
Breeding_line_121	50.1406	61.5366
Breeding_line_122	47.5063	60.4957
Breeding_line_123		58.9339
Breeding_line_124		61.3119
Breeding_line_125		61.0431
Breeding_line_126		60.4499
Breeding_line_127		57.0353	66.3367	64.533
Breeding_line_128		60.9536	68.1904	67.8841
Breeding_line_129		60.5999	68.2836	66.861	63.3339
Breeding_line_130		59.2405
Breeding_line_131		59.0776
Breeding_line_132	48.192	58.2163	66.6398	64.8202
Breeding_line_133	47.3707	56.1031	64.4102
Breeding_line_134		55.8946	65.5919
Breeding_line_135		59.1776
Breeding_line_136		61.6168
Breeding_line_137		61.7523
Breeding_line_138		61.2523
Breeding_line_139		56.8339
Breeding_line_140		57.3221
Breeding_line_141		59.6286
Breeding_line_142	49.2513	61.1738
Breeding_line_143	46.7177	56.4854	65.3924	63.62	61.9949
Breeding_line_144		59.9576	66.3531
Breeding_line_145		59.752
Breeding_line_146	48.2695	58.9259	65.6776
Breeding_line_147	47.1079	58.2736	65.4428	64.8259	61.1542
Breeding_line_148		56.605	65.6478
Breeding_line_149	50.2363	60.4942	67.4351	67.1457	62.3204
Breeding_line_150	50.1676	60.6211
Breeding_line_151	48.2626	59.9856
Breeding_line_152	47.6029	59.3724	66.7879	65.1568
Breeding_line_153		59.9669	65.4426	64.6192	61.7584
Breeding_line_154	48.9258	61.3308
Breeding_line_155	46.6929	58.2691	65.8367	63.4897	60.1925
Breeding_line_156	48.8185	62.0084
Breeding_line_157	46.7924	59.1936	67.247	63.7132
Breeding_line_158	46.8018	54.4899
Breeding_line_159	49.8512	60.9518
Breeding_line_160	51.2756	62.4738
Breeding_line_161		57.6385
Breeding_line_162		56.4892
Breeding_line_163		58.16	65.9819	65.9043
Breeding_line_164	47.914	60.1497
Breeding_line_165		60.3449	67.6904	66.762	63.146
Breeding_line_166		59.8648
Breeding_line_167		57.7354
Breeding_line_168		59.7813
Breeding_line_169		57.0631
Breeding_line_170		57.8467	66.5937	64.7141	60.8906
Breeding_line_171	47.0584	60.9856
Breeding_line_172	46.225	58.3724
Breeding_line_173	47.7565	59.0895
Breeding_line_174	47.6918	58.1909	66.4541
Breeding_line_175	47.1535	59.0558
Breeding_line_176	48.2424	61.0895
Breeding_line_177		60.3555
Breeding_line_178	48.109	58.9259
Breeding_line_179	47.1805	58.587
Breeding_line_180	48.6563	58.2163
Breeding_line_181	50.212	61.2163	67.9351
Breeding_line_182	48.6474	62.9962
Breeding_line_183		54.9698	65.5006
Breeding_line_184	51.2452	61.2772
Breeding_line_185	48.6535	57.1597
Breeding_line_186	48.0919	61.3633
Breeding_line_187	45.2479	56.0897	64.9186
Breeding_line_188	48.0247	60.5572
Breeding_line_189	52.5962	61.8874
Breeding_line_190	47.8067	58.2502
Breeding_line_191	45.9518	58.8352	66.2956
Breeding_line_192		62.5253	69.8037
Breeding_line_193		61.062
Breeding_line_194		57.0819	66.5639	63.7535
Breeding_line_195		61.3367	68.9955	67.8663	63.208
Breeding_line_196		57.1799	67.013
Breeding_line_197		59.2318	67.5218	65.4043	63.1249
Breeding_line_198		60.6222	67.5639
Breeding_line_199		60.1186	66.7777
Breeding_line_200		60.7516	67.472
Breeding_line_201		60.2261	67.5119
Breeding_line_202		59.5634
Breeding_line_203		62.384
Breeding_line_204		60.2207	66.7856
Breeding_line_205		60.2261
Breeding_line_206		60.2261
Breeding_line_207		54.384	64.5451	62.0441	58.4508
Breeding_line_208		58.2207
Breeding_line_209		58.384	65.5256
Breeding_line_210		55.5634
Breeding_line_211		61.384
Breeding_line_212		60.384	68.2314
Breeding_line_213		62.5634
Breeding_line_214		54.5634	65.4478
Breeding_line_215		60.384	68.0307	67.317
Breeding_line_216		56.384	65.0701
Breeding_line_217		57.384
Breeding_line_218		59.384	66.4798
Breeding_line_219		59.2207	66.473	65.8255	63.1331
Breeding_line_220		54.384	64.3109
Breeding_line_221		60.2207	67.555	66.9043
Breeding_line_222		61.2261	68.514
Breeding_line_223	46.8456	58.201	65.3187
Breeding_line_224	48.7985	60.1004	67.6049
Breeding_line_225	50.671	58.201	66.4478
Breeding_line_226	46.8456	57.1004
Breeding_line_227	47.7985	61.1004	67.9436
Breeding_line_228	48.7985	60.201	68.3658
Breeding_line_229	50.7985	61.1004
Breeding_line_230	51.671	62.1004	69.6397	69.762
Breeding_line_231	51.7985	63.201
Breeding_line_232	49.7629	61.4485
Breeding_line_233	47.7985	58.4485	65.6957	64.262
Breeding_line_234	48.7629	61.201	66.9545	64.3551	62.772
Breeding_line_235	48.7985	61.1004	67.4545
Breeding_line_236	49.671	61.1004	66.8597
Breeding_line_237	48.7985	58.201
Breeding_line_238	47.7985	59.4485	66.463
Breeding_line_239	47.8456	62.4485	67.0618	65.3958	62.5632
Breeding_line_240	49.7985	61.201
Breeding_line_241	49.671	61.201
Breeding_line_242	48.7629	61.1004	66.5307	65.679	62.5519
Breeding_line_243	48.8456	60.201	66.514	65.9261
Breeding_line_244	47.7629	58.201
Breeding_line_245	48.198	58.7819
Breeding_line_246	49.0512	58.7819	66.8544
Breeding_line_247	47.198	57.6344
Breeding_line_248	46.198	57.7738
Breeding_line_249	46.198	56.2632	65.8544
Breeding_line_250	48.198	60.6344	66.8954	65.3663	62.2748
Breeding_line_251	47.198	59.6344
Breeding_line_252	49.198	58.7738	66.7777
Breeding_line_253	50.0512	59.6344
Breeding_line_254	47.198	58.7819	65.7271
Breeding_line_255	48.198	56.6344	66.3929	63.8663
Breeding_line_256	47.198	56.6344	64.9221	61.8287
Breeding_line_257	49.198	57.2632	66.4589	64.3372
Breeding_line_258	48.198	56.7738
Breeding_line_259	47.198	55.2632
Breeding_line_260	48.4586	58.6344	67.0006	64.837
Breeding_line_261	46.4586	56.6344
Breeding_line_262	49.198	58.6344	67.3776	65.6551
Breeding_line_263	47.4586	58.7738
Breeding_line_264	50.4586	58.2632
Breeding_line_265	45.198	56.7819	65.8929
Breeding_line_266	52.0512	60.6344
Breeding_line_267	46.7985	58.9091	66.291
Breeding_line_268	46.7629	59.9091
Breeding_line_269	46.7985	55.914	65.4598
Breeding_line_270	48.8456	59.9091
Breeding_line_271	50.671	60.653
Breeding_line_272	44.671	55.9091	66.3776
Breeding_line_273	44.7985	56.9091
Breeding_line_274	49.671	60.9091
Breeding_line_275	49.7629	59.9091
Breeding_line_276	47.7985	58.9091	66.555
Breeding_line_277	48.7985	59.9091	66.472	66.8255	63.2584
Breeding_line_278	47.7985	55.9091
Breeding_line_279	47.8456	56.914
Breeding_line_280	47.7985	57.914
Breeding_line_281	48.7985	58.653	67.0666	66.8255
Breeding_line_282	47.7629	57.9091
Breeding_line_283	51.7985	56.653	66.5138
Breeding_line_284	53.7985	59.9091	67.7856	67.8372
Breeding_line_285	50.671	60.9091	67.5229
Breeding_line_286	50.8456	59.9091	66.4819
Breeding_line_287	51.8456	60.9091
Breeding_line_288	49.7629	58.914	65.5717
Breeding_line_289		55.4525	64.9436
Breeding_line_290		59.0829	66.5256	65.6765
Breeding_line_291			65.129
Breeding_line_292			65.6034	62.8432
Breeding_line_293			66.4055	64.5479	62.8483
Breeding_line_294			67.4875	66.2859	62.6703
Breeding_line_295			66.2274
Breeding_line_296			65.1864	63.2179
Breeding_line_297			66.2293
Breeding_line_298			64.7293
Breeding_line_299			66.7274	64.7791
Breeding_line_300			67.0214	65.0085
Breeding_line_301			65.005
Breeding_line_302			65.6883
Breeding_line_303			66.6722
Breeding_line_304			65.6034
Breeding_line_305			64.423
Breeding_line_306			66.9804	64.4801	62.1112
Breeding_line_307			66.6312
Breeding_line_308			66.0739
Breeding_line_309			65.6722	64.7547
Breeding_line_310			64.5624
Breeding_line_311			65.5638
Breeding_line_312			65.8998	62.4615
Breeding_line_313			66.4132	66.8946	63.3627
Breeding_line_314			66.3212
Breeding_line_315			66.3482
Breeding_line_316			66.9238	66.6174
Breeding_line_317			67.4648
Breeding_line_318			66.4682
Breeding_line_319			66.9032
Breeding_line_320			68.4818
Breeding_line_321			66.0468
Breeding_line_322			67.4952	63.0323
Breeding_line_323			66.3862	64.6356	62.7827
Breeding_line_324			66.3346
Breeding_line_325			67.2768
Breeding_line_326			64.8862	63.3009
Breeding_line_327			67.0942	66.7133	63.3627
Breeding_line_328			66.3418	64.8864	62.3946
Breeding_line_329			65.9986
Breeding_line_330			67.2632	64.6356	61.221
Breeding_line_331			67.9542
Breeding_line_332			66.5772	64.8068
Breeding_line_333			66.7113	66.7706
Breeding_line_334			65.7973	65.361
Breeding_line_335			66.4654	66.3068
Breeding_line_336			67.3383
Breeding_line_337			66.8793	64.5311
Breeding_line_338			67.1812
Breeding_line_339			66.8451
Breeding_line_340			66.3041
Breeding_line_341			66.2194
Breeding_line_342			66.3383	65.6174
Breeding_line_343			67.7591
Breeding_line_344			67.3383
Breeding_line_345			67.8001
Breeding_line_346			68.3041
Breeding_line_347			67.7523
Breeding_line_348			67.2973
Breeding_line_349			66.2113
Breeding_line_350			66.2194
Breeding_line_351			65.7604
Breeding_line_352			67.9244
Breeding_line_353			68.4312	66.5018
Breeding_line_354			68.8384
Breeding_line_355			67.738
Breeding_line_356			66.7513
Breeding_line_357			67.2686	65.5855
Breeding_line_358			69.6297
Breeding_line_359			68.1297
Breeding_line_360			67.5373
Breeding_line_361			68.2423
Breeding_line_362			65.2117
Breeding_line_363			66.2103
Breeding_line_364			66.7276
Breeding_line_365			66.6956
Breeding_line_366			68.2117
Breeding_line_367			65.7527
Breeding_line_368			65.7013	63.2248
Breeding_line_369			67.6603
Breeding_line_370			66.6456
Breeding_line_371			66.2207	63.8594
Breeding_line_372			67.788
Breeding_line_373			67.6283
Breeding_line_374			69.1193
Breeding_line_375			66.2776
Breeding_line_376			67.6193
Breeding_line_377			66.502	65.5473
Breeding_line_378			66.4992
Breeding_line_379			66.6631
Breeding_line_380			69.0401
Breeding_line_381			68.379
Breeding_line_382			67.338	66.9038
Breeding_line_383			68.1074
Breeding_line_384			68.4963	68.2509	62.8798
Breeding_line_385			67.2274
Breeding_line_386			67.9991
Breeding_line_387			66.461	66.4642
Breeding_line_388			68.3916
Breeding_line_389			69.1221	67.6814
Breeding_line_390			66.4582	66.1885
Breeding_line_391			69.4581
Breeding_line_392			67.0937
Breeding_line_393			64.42
Breeding_line_394			68.7304
Breeding_line_395			67.9326	65.5754
Breeding_line_396			65.961
Breeding_line_397			65.3762	64.3068
Breeding_line_398			67.4396
Breeding_line_399			68.5625
Breeding_line_400			68.9395
Breeding_line_401			66.9116	66.1039
Breeding_line_402			68.7886
Breeding_line_403			68.9746
Breeding_line_404			69.9189
Breeding_line_405			66.9189	66.2681
Breeding_line_406			65.7886
Breeding_line_407			67.0287
Breeding_line_408			67.0347
Breeding_line_409			66.4116	65.2859
Breeding_line_410			66.8576	64.5452
Breeding_line_411			67.0904	66.0769
Breeding_line_412			67.4057
Breeding_line_413			69.4116	67.3115	63.9603
Breeding_line_414			67.5626	65.5479
Breeding_line_415			66.4395	66.2257	62.6492
Breeding_line_416			65.8576
Breeding_line_417			67.0419
Breeding_line_418			66.0698
Breeding_line_419			66.9806
Breeding_line_420			69.0058	66.2361
Breeding_line_421			67.1299
Breeding_line_422			68.4247
Breeding_line_423			68.906
Breeding_line_424			66.4238
Breeding_line_425			67.0691	66.0912
Breeding_line_426			68.945
Breeding_line_427			69.1288	67.623
Breeding_line_428			67.0898	66.4491
Breeding_line_429			67.0477
Breeding_line_430			66.109
Breeding_line_431			67.0689
Breeding_line_432			67.3427
Breeding_line_433			67.027
Breeding_line_434			64.4659
Breeding_line_435			68.2607	67.3444
Breeding_line_436			68.5878
Breeding_line_437			70.0479
Breeding_line_438			68.6101
Breeding_line_439			70.0887
Breeding_line_440			66.4648	64.1081
Breeding_line_441			65.5468
Breeding_line_442			65.9931
Breeding_line_443			65.5341	61.861	61.0632
Breeding_line_444			65.488
Breeding_line_445			65.9521
Breeding_line_446			67.029	66.1795
Breeding_line_447			68.0121	66.5553
Breeding_line_448			67.9838
Breeding_line_449			67.5383	63.5772	62.8911
Breeding_line_450			66.8574	63.9935
Breeding_line_451			65.9301	62.8518
Breeding_line_452			68.3984
Breeding_line_453			66.4973
Breeding_line_454			66.0793	64.5243	62.1754
Breeding_line_455			65.988
Breeding_line_456			67.4521	66.645	63.2591
Breeding_line_457			67.9521
Breeding_line_458			66.9563	65.479
Breeding_line_459			66.4258
Breeding_line_460			65.8574	63.5394
Breeding_line_461			64.9563
Breeding_line_462			66.5383	65.9954	62.9659
Breeding_line_463			67.3531
Breeding_line_464			68.8003
Breeding_line_465			66.9814	66.1356	63.3204
Breeding_line_466			66.888	66.6955
Breeding_line_467			66.3206	64.361
Breeding_line_468			67.2354
Breeding_line_469			68.7329	66.5461	63.1073
Breeding_line_470			69.3994
Breeding_line_471			68.9643	68.1438	63.0812
Breeding_line_472			69.7557	68.7843
Breeding_line_473			68.3174	66.7044	63.7624
Breeding_line_474			67.9871
Breeding_line_475			67.9233	66.2467	62.247
Breeding_line_476			67.8319
Breeding_line_477			67.9404
Breeding_line_478			66.7593	65.9571
Breeding_line_479			65.6509
Breeding_line_480			66.8823	65.0541	62.4619
Breeding_line_481			67.2796
Breeding_line_482			68.306
Breeding_line_483			69.3413
Breeding_line_484			68.8149
Breeding_line_485			68.4701
Breeding_line_486				64.1174
Breeding_line_487				64.2859
Breeding_line_488				64.8259
Breeding_line_489			66.1894
Breeding_line_490				62.0076	59.1379
Breeding_line_491				63.8233	62.1258
Breeding_line_492				65.1877
Breeding_line_493				64.1447
Breeding_line_494				65.1039
Breeding_line_495				61.3723
Breeding_line_496				63.2857	63.9675
Breeding_line_497				61.6676	61.1686
Breeding_line_498				65.2743	63.0519
Breeding_line_499				62.3984	60.824
Breeding_line_500				64.5435
Breeding_line_501				65.2253
Breeding_line_502				65.5696
Breeding_line_503				63.8495
Breeding_line_504				65.3609
Breeding_line_505				65.532
Breeding_line_506				64.8756
Breeding_line_507				64.7481
Breeding_line_508				65.7629
Breeding_line_509				63.3004
Breeding_line_510				64.2367	62.163
Breeding_line_511				67.6186
Breeding_line_512				64.8004
Breeding_line_513				65.381
Breeding_line_514				64.6931
Breeding_line_515				65.6668
Breeding_line_516				64.1354
Breeding_line_517				65.3453
Breeding_line_518				64.6575
Breeding_line_519				62.6575
Breeding_line_520				64.3058
Breeding_line_521				64.0541
Breeding_line_522				63.8547
Breeding_line_523				64.6447
Breeding_line_524				62.6354
Breeding_line_525				65.3152
Breeding_line_526				64.8453
Breeding_line_527				66.0897
Breeding_line_528				65.8058
Breeding_line_529				65.2481
Breeding_line_530				64.9569
Breeding_line_531				64.5541	63.2503
Breeding_line_532				65.2086
Breeding_line_533				62.5603
Breeding_line_534				65.1711	62.9341
Breeding_line_535				64.6567
Breeding_line_536				65.1549
Breeding_line_537				65.5669
Breeding_line_538				67.4295
Breeding_line_539				66.967
Breeding_line_540				66.4605
Breeding_line_541				64.5881
Breeding_line_542				64.9378
Breeding_line_543				63.6128
Breeding_line_544				63.6632
Breeding_line_545				64.9475
Breeding_line_546				64.5046	62.1258
Breeding_line_547				62.91
Breeding_line_548				66.3626
Breeding_line_549				63.8414	61.6355
Breeding_line_550				64.8919
Breeding_line_551				62.8853
Breeding_line_552				66.1173	62.4993
Breeding_line_553				65.2008
Breeding_line_554				64.8807	62.3857
Breeding_line_555				65.1108
Breeding_line_556				65.9166
Breeding_line_557				68.0219
Breeding_line_558				65.5082
Breeding_line_559				66.4331
Breeding_line_560				65.3832
Breeding_line_561				65.5313
Breeding_line_562				63.1346
Breeding_line_563				62.9959
Breeding_line_564				65.472
Breeding_line_565				64.4467
Breeding_line_566				64.4344
Breeding_line_567				65.5219	62.9649
Breeding_line_568				65.0552
Breeding_line_569				64.0688
Breeding_line_570				65.5053
Breeding_line_571				64.8955
Breeding_line_572				63.5595
Breeding_line_573				64.0941
Breeding_line_574				63.0688
Breeding_line_575				63.6816	62.387
Breeding_line_576				65.644
Breeding_line_577				65.9092
Breeding_line_578				66.0472
Breeding_line_579				66.9116
Breeding_line_580				64.5601
Breeding_line_581				65.3128
Breeding_line_582				66.0722
Breeding_line_583				67.1538
Breeding_line_584				64.5601
Breeding_line_585				64.4116	62.2999
Breeding_line_586				65.1265
Breeding_line_587				68.5243	63.5746
Breeding_line_588				64.8653
Breeding_line_589				66.0722
Breeding_line_590				66.0243
Breeding_line_591				65.8653
Breeding_line_592				65.5908	63.3361
Breeding_line_593				64.978	63.1633
Breeding_line_594				65.8128
Breeding_line_595				65.0243
Breeding_line_596				65.4132	63.151
Breeding_line_597				61.4595
Breeding_line_598				62.5908
Breeding_line_599				66.7001
Breeding_line_600				64.0243
Breeding_line_601					64.0355
Breeding_line_602					60.6379
Breeding_line_603					59.0851
Breeding_line_604					61.6476
Breeding_line_605					63.93
Breeding_line_606					62.1476
Breeding_line_607					64.2273
Breeding_line_608					63.2611
Breeding_line_609					62.8524
Breeding_line_610					61.6668
Breeding_line_611					62.1258
Breeding_line_612					63.1686
Breeding_line_613					61.1851
Breeding_line_614					62.6565
Breeding_line_615					64.3989
Breeding_line_616					62.6226
Breeding_line_617					62.9244
Breeding_line_618					62.6455
Breeding_line_619					62.2288
Breeding_line_620					64.1683
Breeding_line_621					63.1487
Breeding_line_622					63.0037
Breeding_line_623					61.7061
Breeding_line_624					62.6187
Breeding_line_625					63.2404
Breeding_line_626					63.8211
Breeding_line_627					63.0851
Breeding_line_628					62.073
Breeding_line_629					62.0738
Breeding_line_630					64.1005
Breeding_line_631					64.0631
Breeding_line_632					63.1594
Breeding_line_633					63.1809
Breeding_line_634					63.1327
Breeding_line_635					63.5953
Breeding_line_636					62.1121
Breeding_line_637					63.0858
Breeding_line_638					61.0691
Breeding_line_639					61.4101
Breeding_line_640					62.8212
Breeding_line_641					58.5085
Breeding_line_642					62.2737
Breeding_line_643					61.9101
Breeding_line_644					61.961
Breeding_line_645					62.2977
Breeding_line_646					60.4475
Breeding_line_647					62.3726
Breeding_line_648					60.7228
Breeding_line_649					61.6815
Breeding_line_650					62.5599
Breeding_line_651					62.3486
Breeding_line_652					60.722
Breeding_line_653					61.8721
Breeding_line_654					62.471
Breeding_line_655					62.4092
Breeding_line_656					61.9942
Breeding_line_657					60.485
Breeding_line_658					61.8718
Breeding_line_659					61.0974
Breeding_line_660					62.7312
Breeding_line_661					63.3637
Breeding_line_662					62.7408
Breeding_line_663					61.8933
Breeding_line_664					63.7321
Breeding_line_665					62.6773
Breeding_line_666					61.7696
Breeding_line_667					61.8549
Breeding_line_668					61.7696
Breeding_line_669					61.7321
Breeding_line_670					63.7783
Breeding_line_671					63.6773
Breeding_line_672					62.24
Breeding_line_673					62.7696
Breeding_line_674					62.7696
Breeding_line_675					61.7312
Breeding_line_676					61.4185
Breeding_line_677					62.3558
Breeding_line_678					61.456
Breeding_line_679					62.2783
Breeding_line_680					62.3933
Breeding_line_681					61.456
Breeding_line_682					63.4226
Breeding_line_683					63.3575
Breeding_line_684					64.0893
Breeding_line_685					64.0965
Breeding_line_686					61.9699
Breeding_line_687					62.0893
Breeding_line_688					61.6312
Breeding_line_689					63.6544
Breeding_line_690					61.9538
Breeding_line_691					63.1616
Breeding_line_692					62.6036
Breeding_line_693					63.0188
Breeding_line_694					62.6686
Breeding_line_695					62.0661
Breeding_line_696					63.5661
Breeding_line_697					63.9538
Breeding_line_698					62.5188
Breeding_line_699					61.7392
Breeding_line_700					62.7463
Breeding_line_701					63.0188
Breeding_line_702					62.716
Breeding_line_703					63.0965
Breeding_line_704					62.7957
Breeding_line_705					62.0809
Breeding_line_706					62.157
Breeding_line_707					62.1945
Breeding_line_708					61.0737
Breeding_line_709					62.0988
Breeding_line_710					62.6765
Breeding_line_711					63.5434
Breeding_line_712					62.8152
Breeding_line_713					62.6486
Breeding_line_714					63.1765
Breeding_line_715					62.0641
Breeding_line_716					61.6558
Breeding_line_717					60.6016
Breeding_line_718					61.5362
Breeding_line_719					62.214
Breeding_line_720					62.2028
Breeding_line_721					62.5917
Breeding_line_722					61.2889
Breeding_line_723					62.2694
Breeding_line_724					62.6195
Breeding_line_725					61.7319
Breeding_line_726					62.4828
Breeding_line_727					62.6853
Breeding_line_728					61.5372
Breeding_line_729					62.4407
Breeding_line_730					63.0195
Breeding_line_731					62.482
Breeding_line_732					62.9248
Breeding_line_733					62.424
Breeding_line_734					61.9248
Breeding_line_735					62.9407
Breeding_line_736					63.0363
Breeding_line_737					62.4614
Breeding_line_738					59.0729
Breeding_line_739					62.424
Breeding_line_740					61.424
Breeding_line_741					59.9782
Breeding_line_742					61.4614
Breeding_line_743					61.424
Breeding_line_744					61.0363
Breeding_line_745					60.0738
Breeding_line_746					61.0729
Breeding_line_747					62.982
Breeding_line_748					62.7452
Breeding_line_749					61.4712
Breeding_line_750					61.2464
Breeding_line_751					61.9093
Breeding_line_752					60.2732
Breeding_line_753					61.5509
Breeding_line_754					59.97
Breeding_line_755					59.4991
Breeding_line_756					60.3201
Breeding_line_757					59.8201
Breeding_line_758					61.6258
Breeding_line_759					61.0461
Breeding_line_760					60.5604
Breeding_line_761					61.1246
Breeding_line_762					62.6353
Breeding_line_763					61.5449
Breeding_line_764					62.4242
Breeding_line_765					63.2744
Breeding_line_766					63.8213
Breeding_line_767					61.9712
Breeding_line_768					60.8962
Breeding_line_769					61.9105
Breeding_line_770	51.507	62.5337	68.8646	68.1663
Breeding_line_771				62.6765	59.1925
Breeding_line_772	46.0332		65.5048
Breeding_line_773	51.507
Breeding_line_774	48.6515	59.9073	66.3962	64.6876	62.9853
Breeding_line_775	45.1955
Breeding_line_776	48.1356
Breeding_line_777	49.2637
Breeding_line_778	53.3791
Breeding_line_779	52.5022
Breeding_line_780					60.3825
Breeding_line_781				68.5424
Breeding_line_782			64.6196	62.0649	60.4552
Breeding_line_783	47.007
Breeding_line_784	47.507
Breeding_line_785			67.6749
Breeding_line_786	47.1384	57.917	66.6398	64.2509	61.826
Breeding_line_787	47.507
Breeding_line_788					63.9306
Breeding_line_789					64.6928
Breeding_line_790		57.9959	65.0214	64.7799	61.2665
Breeding_line_791	47.507
Breeding_line_792	49.007
Breeding_line_793	48.007
Breeding_line_794	46.507
Breeding_line_795	50.007
Breeding_line_796	48.7812	58.8672	67.3975	65.2509	62.2571
Breeding_line_797		60.3168	68.1476
Breeding_line_798					63.6928
Breeding_line_799					62.6181
Breeding_line_800	55.1665
Breeding_line_801	46.3687	56.5618
Breeding_line_802				67.1081
Breeding_line_803	45.007
Breeding_line_804				63.1893
Breeding_line_805					63.3989
Breeding_line_806		60.0686
Breeding_line_807	46.6681	58.3004
Breeding_line_808					59.2571
Breeding_line_809	48.622
Breeding_line_810	54.7844
Breeding_line_811	49.2682
Breeding_line_812	46.6401		66.5192
Breeding_line_813	46.507
Breeding_line_814	47.007
Breeding_line_815	51.007
Breeding_line_816	50.007
Breeding_line_817	49.007
Breeding_line_818	47.414	58.0731
Breeding_line_819	46.238	57.8861
Breeding_line_820		62.0613	67.7972
Breeding_line_821	49.9643	59.7626
Breeding_line_822	48.1225	59.2912	67.9583	65.7166	63.7776
Breeding_line_823	48.2263	59.6017	67.5403
Breeding_line_824	46.1677	58.2737
Breeding_line_825	49.2113	58.2539	65.6873
Breeding_line_826	48.3012	63.357
Breeding_line_827		59.1933	66.9016
Breeding_line_828		62.76
Breeding_line_829	46.7347		66.9016
Breeding_line_830	46.7639	59.0556
Breeding_line_831	47.1401			63.4999	62.9552
Breeding_line_832	48.9975	60.1863	67.7159	66.5548
Breeding_line_833	49.4235		69.3417	67.2006
Breeding_line_834	47.6991	59.2834
Breeding_line_835	48.8289
Breeding_line_836	49.957
Breeding_line_837	48.0956	59.5903	66.9372	67.1568
Breeding_line_838	46.2946
Breeding_line_839	48.4513
Breeding_line_840	50.0911
Breeding_line_841		59.1354	66.4351
Breeding_line_842				65.5649
Breeding_line_843				65.9522
Breeding_line_844					62.9651
Breeding_line_845					63.8141
Breeding_line_846				67.1025	63.3803
Breeding_line_847					63.259
Breeding_line_848					64.1928
Breeding_line_849	47.8146	59.3478
Breeding_line_850	49.0455	59.706
Breeding_line_851	46.7228	58.3535
Breeding_line_852		58.1954	65.6476
Breeding_line_853	44.5067
Breeding_line_854	46.9927	57.9075	66.1243	63.3158	61.4523
Breeding_line_855			66.5458	64.5824	61.2827

## Sheet: Days_to_maturity
ID	2019_vollebekk	2020_vollebekk	2021_vollebekk	2022_vollebekk
Breeding_line_1		116.497
Breeding_line_2		115.243	101.484	105.28
Breeding_line_3	98.2225	112.553	100.483	102.904
Breeding_line_4				109.038
Breeding_line_5		117.991	103.236	104.877
Breeding_line_6		116.847
Breeding_line_7	102.883
Breeding_line_8	100.001	117.578
Breeding_line_9	99.5658	116.294	103.932	106.257
Breeding_line_10		119.172
Breeding_line_11		117.387	103.886
Breeding_line_12	97.0564
Breeding_line_13	96.5747
Breeding_line_14	96.7751	114.409
Breeding_line_15	98.2435
Breeding_line_16	99.299	114.877
Breeding_line_17	97.5325	113.987	102.47	105.465
Breeding_line_18	100.374	118.837	103.604
Breeding_line_19	98.5268
Breeding_line_20	99.2366	116.426	104.283	107.815
Breeding_line_21	99.7852	117.298	103.163
Breeding_line_22	98.3474	115.795	101.192	104.734
Breeding_line_23	95.5646
Breeding_line_24	95.9345
Breeding_line_25	99.9473	117.819	104.944	109.965
Breeding_line_26	100.069
Breeding_line_27	97.6114	116.146
Breeding_line_28	98.5619	115.258
Breeding_line_29	100.349	118.477	104.718	109.582
Breeding_line_30	99.0537	115.265
Breeding_line_31	99.8789
Breeding_line_32	98.9399
Breeding_line_33	100.04	114.204
Breeding_line_34	98.293
Breeding_line_35	99.2889	116.549
Breeding_line_36	100.027	116.908	102.751
Breeding_line_37	99.5401
Breeding_line_38	98.4503
Breeding_line_39	98.2947
Breeding_line_40	98.4841
Breeding_line_41	97.1596	114.646
Breeding_line_42	98.9468	116.036
Breeding_line_43	99.9841	116.999	104.835
Breeding_line_44	100.006	117.585
Breeding_line_45	102.731	117.066	107.721
Breeding_line_46	99.9762	117.367
Breeding_line_47	98.8594
Breeding_line_48	100.071
Breeding_line_49	100.141
Breeding_line_50	98.758	115.454
Breeding_line_51	99.5318
Breeding_line_52	100.314
Breeding_line_53	101.913	117.46
Breeding_line_54	100.379
Breeding_line_55	102.357
Breeding_line_56	100.117	115.448	104.224
Breeding_line_57	99.8432	118.965
Breeding_line_58	100.479	117.085	104.447
Breeding_line_59	101.346
Breeding_line_60	99.7298
Breeding_line_61	101.181
Breeding_line_62	98.9204
Breeding_line_63	99.6037
Breeding_line_64	99.5926
Breeding_line_65	99.0906	113.428
Breeding_line_66	100.014
Breeding_line_67	99.3711
Breeding_line_68	99.8305
Breeding_line_69	96.9503
Breeding_line_70	101.402	116.89
Breeding_line_71	97.3047
Breeding_line_72	97.9882	112.183	101.63	104.489
Breeding_line_73	97.4257
Breeding_line_74	99.1792
Breeding_line_75	98.0935	117.598	102.751
Breeding_line_76	97.6465
Breeding_line_77	99.5335
Breeding_line_78	99.0259
Breeding_line_79	99.9174
Breeding_line_80	99.6052	117.607	103.462
Breeding_line_81	98.6395
Breeding_line_82	99.4174
Breeding_line_83	100.27	117.085	104.239
Breeding_line_84	100.095	116.333	103.752	106.572
Breeding_line_85	100.869	116.695
Breeding_line_86	100.933
Breeding_line_87	98.758
Breeding_line_88	100.194	115.274
Breeding_line_89	100.059	118.414	103.913
Breeding_line_90	100.878
Breeding_line_91	99.031
Breeding_line_92	98.8051
Breeding_line_93	98.933
Breeding_line_94	99.6533
Breeding_line_95	99.9174
Breeding_line_96	99.9811	117.037
Breeding_line_97	98.4778	114.965	101.36
Breeding_line_98	101.169
Breeding_line_99	98.8146
Breeding_line_100	97.2668	114.787
Breeding_line_101	99.2922
Breeding_line_102	98.4799
Breeding_line_103	99.0978
Breeding_line_104	96.6025	113.806
Breeding_line_105	100.921
Breeding_line_106	99.1372
Breeding_line_107	102.137
Breeding_line_108	99.5598	116.207	103.842	107.812
Breeding_line_109	99.9727
Breeding_line_110	98.8399	115.744
Breeding_line_111	100.301
Breeding_line_112	100.016
Breeding_line_113	100.137
Breeding_line_114	99.1372
Breeding_line_115	99.1372
Breeding_line_116	101.137	117.359	105.871	107.146
Breeding_line_117	101.137
Breeding_line_118	102.137
Breeding_line_119	98.8399
Breeding_line_120	98.8693
Breeding_line_121	99.3808
Breeding_line_122	98.8881
Breeding_line_123	98.4162	117.696	105.391
Breeding_line_124	98.9906	117.815	105.744
Breeding_line_125	101.478	118.325	104.959	109.072
Breeding_line_126	99.6649
Breeding_line_127	100.296
Breeding_line_128	99.014	112.28	101.867
Breeding_line_129	97.6413	112.692
Breeding_line_130	97.7298	115.792
Breeding_line_131	100.794
Breeding_line_132	100.788
Breeding_line_133	101.662
Breeding_line_134	100.225
Breeding_line_135	98.1603
Breeding_line_136	100.291
Breeding_line_137	101.032
Breeding_line_138	102.016
Breeding_line_139	98.0056	116.219	102.101	105.835
Breeding_line_140	100.474	115.401
Breeding_line_141	99.6972
Breeding_line_142	100.165	118.055
Breeding_line_143	95.9894	111.382	100.905	103.324
Breeding_line_144	96.3546	114.431
Breeding_line_145	100.336	116.468	103.737	106.944
Breeding_line_146	100.56
Breeding_line_147	98.8794
Breeding_line_148	100.325	116.416	102.649
Breeding_line_149	101.411	115.987	102.857	106.873
Breeding_line_150	99.0161
Breeding_line_151	99.2901	116.709	103.119	106.727
Breeding_line_152	100.301
Breeding_line_153	102.137	117.481	105.058
Breeding_line_154	97.705
Breeding_line_155	99.3013
Breeding_line_156	100.144
Breeding_line_157	98.1183
Breeding_line_158	97.795
Breeding_line_159	97.727	115.134	103.25
Breeding_line_160	101.137
Breeding_line_161	98.3548	116.669	104.565	106.624
Breeding_line_162	99.0004
Breeding_line_163	100.441
Breeding_line_164	99.9778
Breeding_line_165	97.0791
Breeding_line_166	99.0758	116.4	105.137	108.091
Breeding_line_167	99.0704
Breeding_line_168	97.1341
Breeding_line_169	98.3157
Breeding_line_170	99.1351	113.134
Breeding_line_171	99.04
Breeding_line_172	98.6247
Breeding_line_173	99.7457
Breeding_line_174	97.9736
Breeding_line_175	98.8898
Breeding_line_176	98.849
Breeding_line_177	100.04	116.456
Breeding_line_178	100.634
Breeding_line_179	97.5598	112.283
Breeding_line_180	99.3453
Breeding_line_181	97.2853
Breeding_line_182	101.137
Breeding_line_183	99.1372	114.588
Breeding_line_184	102.137
Breeding_line_185	101.016
Breeding_line_186	101.137
Breeding_line_187	99.1372	114.393
Breeding_line_188	102.246	118.094
Breeding_line_189	97.4821
Breeding_line_190	97.6277	115.378	102.15
Breeding_line_191	101.287	117.702	105.442	108.195
Breeding_line_192	99.8726	115.959
Breeding_line_193	99.9821	115.353	105.542	106.546
Breeding_line_194	100.568	117.378
Breeding_line_195	101.855	118.484
Breeding_line_196	99.6277	117.203
Breeding_line_197	98.771	115.312
Breeding_line_198	98.0616
Breeding_line_199	98.9149
Breeding_line_200	99.8854	115.512
Breeding_line_201	99.771
Breeding_line_202	99.771
Breeding_line_203	95.9149	110.23	99.3718	99.8896
Breeding_line_204	96.8854
Breeding_line_205	96.9149	111.702
Breeding_line_206	98.0616
Breeding_line_207	98.9149
Breeding_line_208	100.915	117.364
Breeding_line_209	101.062
Breeding_line_210	97.0616	113.1
Breeding_line_211	99.9149	116.342	105.059
Breeding_line_212	93.9149	106.649
Breeding_line_213	99.9149
Breeding_line_214	99.9149	115.521
Breeding_line_215	99.8854	115.145	104.974	105.746
Breeding_line_216	96.9149	114.011
Breeding_line_217	100.885	116.389	106.042
Breeding_line_218	100.771	116.426
Breeding_line_219	97.3831	115.679
Breeding_line_220	97.3369	116.134
Breeding_line_221	97.3831	113.405
Breeding_line_222	97.1606
Breeding_line_223	98.1606	114.519
Breeding_line_224	97.3831	115.905
Breeding_line_225	100.161
Breeding_line_226	101.161	118.191	110.273
Breeding_line_227	101.383
Breeding_line_228	100.458
Breeding_line_229	100.458	116.874	103.565
Breeding_line_230	101.383	116.653	104.144	106.417
Breeding_line_231	100.337	117.507
Breeding_line_232	100.337	117.777
Breeding_line_233	95.3831
Breeding_line_234	99.4584	115.214
Breeding_line_235	102.458	116.765	108.127	108.638
Breeding_line_236	101.383
Breeding_line_237	100.383
Breeding_line_238	100.337	116.342	103.216	109.289
Breeding_line_239	100.383	116.426	103.752
Breeding_line_240	99.3831
Breeding_line_241	99.7721
Breeding_line_242	98.7721	117.571
Breeding_line_243	100.061
Breeding_line_244	98.1837
Breeding_line_245	97.9341	116.218
Breeding_line_246	101.061	117.766	106.234	107.306
Breeding_line_247	99.0614
Breeding_line_248	100.184	117.63
Breeding_line_249	100.061
Breeding_line_250	97.7721	117.006
Breeding_line_251	100.061	116.206	103.234
Breeding_line_252	100.061	116.035	101.719
Breeding_line_253	100.934	116.637	104.134
Breeding_line_254	97.1837
Breeding_line_255	95.9341
Breeding_line_256	99.0614	116.088	104.816
Breeding_line_257	98.0614
Breeding_line_258	99.0614	115.088	102.849
Breeding_line_259	99.1837
Breeding_line_260	96.9341
Breeding_line_261	95.7721	114.011
Breeding_line_262	99.0614
Breeding_line_263	98.443	115.717
Breeding_line_264	98.443
Breeding_line_265	98.4936	114.212
Breeding_line_266	99.443
Breeding_line_267	98.2178
Breeding_line_268	97.443	114.393
Breeding_line_269	97.443
Breeding_line_270	98.443
Breeding_line_271	98.443
Breeding_line_272	98.443	115.182
Breeding_line_273	98.443	115.703	103.682	106.525
Breeding_line_274	96.443
Breeding_line_275	97.4936
Breeding_line_276	97.4936
Breeding_line_277	97.2178	115.214	103.974
Breeding_line_278	96.443
Breeding_line_279	96.2178	113.531
Breeding_line_280	98.443	116.658	105.634
Breeding_line_281	98.443	111.89
Breeding_line_282	98.443	112.634
Breeding_line_283	98.443
Breeding_line_284	97.4936	110.098
Breeding_line_285	95.5679	112.507
Breeding_line_286	97.4324	111.507	101.068
Breeding_line_287		111.75
Breeding_line_288		116.35	102.641
Breeding_line_289		115.095	104.952	107.828
Breeding_line_290		116.791	104.183	107.644
Breeding_line_291		117.027
Breeding_line_292		110.186	100.939
Breeding_line_293		112.301
Breeding_line_294		116.253
Breeding_line_295		117.478	103.579
Breeding_line_296		116.155	105.192
Breeding_line_297		114.621
Breeding_line_298		114.96
Breeding_line_299		117.262
Breeding_line_300		117.398
Breeding_line_301		114.926
Breeding_line_302		115.862	103.125	105.852
Breeding_line_303		115.969
Breeding_line_304		115.533
Breeding_line_305		117.31	103.026
Breeding_line_306		115.057
Breeding_line_307		113.662
Breeding_line_308		110.808	100.555
Breeding_line_309		114.275	101.006	103.296
Breeding_line_310		114.886
Breeding_line_311		114.189
Breeding_line_312		113.114	103.067
Breeding_line_313		113.894
Breeding_line_314		114.424
Breeding_line_315		114.228
Breeding_line_316		116.71
Breeding_line_317		114.345
Breeding_line_318		118.227	101.385
Breeding_line_319		113.473	99.9893	104.045
Breeding_line_320		114.793
Breeding_line_321		113.576
Breeding_line_322		110.912	99.9406
Breeding_line_323		114.579	103.345	105.897
Breeding_line_324		114.163	104.055	106.727
Breeding_line_325		114.841
Breeding_line_326		112.18	100.128	103.435
Breeding_line_327		117.531
Breeding_line_328		114.763	100.344
Breeding_line_329		116.139	103.537
Breeding_line_330		114.616	105.544
Breeding_line_331		115.097	104.705
Breeding_line_332		114.165
Breeding_line_333		116.665	103.542
Breeding_line_334		116.065
Breeding_line_335		114.233
Breeding_line_336		114.879
Breeding_line_337		114.572
Breeding_line_338		115.812	103.79
Breeding_line_339		116.463
Breeding_line_340		114.47
Breeding_line_341		117.158
Breeding_line_342		119.733
Breeding_line_343		116.639
Breeding_line_344		116.47
Breeding_line_345		116.285
Breeding_line_346		113.719
Breeding_line_347		113.072
Breeding_line_348		119.901
Breeding_line_349		119.164	105.702
Breeding_line_350		120.07
Breeding_line_351		115.682
Breeding_line_352		114.736
Breeding_line_353		116.997	106.952
Breeding_line_354		118.542
Breeding_line_355		117.945
Breeding_line_356		117.967
Breeding_line_357		117.845
Breeding_line_358		117.03
Breeding_line_359		111.297
Breeding_line_360		115.558
Breeding_line_361		117.29
Breeding_line_362		116.896
Breeding_line_363		115.335
Breeding_line_364		116.906	103.169
Breeding_line_365		117.857
Breeding_line_366		117.607
Breeding_line_367		117.421	106.076
Breeding_line_368		115.268
Breeding_line_369		117.345
Breeding_line_370		116.418
Breeding_line_371		114.778
Breeding_line_372		116.955
Breeding_line_373		117.94	105.923
Breeding_line_374		117.153
Breeding_line_375		117.446
Breeding_line_376		118.3
Breeding_line_377		116.294
Breeding_line_378		116.294	103.142
Breeding_line_379		116.862
Breeding_line_380		114.513	103.706	105.752
Breeding_line_381		116.868
Breeding_line_382		117.8
Breeding_line_383		117.599	104.702
Breeding_line_384		119.026
Breeding_line_385		117.605	103.001
Breeding_line_386		109.812	101.331
Breeding_line_387		117.8
Breeding_line_388		117.532
Breeding_line_389		111.099
Breeding_line_390		119.008
Breeding_line_391		116.526	103.525
Breeding_line_392		110.94
Breeding_line_393		117.507	104.982
Breeding_line_394		116.962
Breeding_line_395		115.927
Breeding_line_396		120.025
Breeding_line_397		117.61	103.73
Breeding_line_398		118.61
Breeding_line_399		115.458
Breeding_line_400		116.153
Breeding_line_401		113.665	101.933
Breeding_line_402		115.097
Breeding_line_403		113.739
Breeding_line_404		116
Breeding_line_405		115.097	103.544
Breeding_line_406		115.816	103.453
Breeding_line_407		116.89	104.91
Breeding_line_408		115.739
Breeding_line_409		118	107.183	109.202
Breeding_line_410		115.962	103.383
Breeding_line_411		115.037	102.941	105.566
Breeding_line_412		114.828
Breeding_line_413		116.055
Breeding_line_414		117.018
Breeding_line_415		115.718
Breeding_line_416		116.856	105.639
Breeding_line_417		115.306
Breeding_line_418		116.945
Breeding_line_419		118.519
Breeding_line_420		115.247
Breeding_line_421		116.723	103.633
Breeding_line_422		119.042
Breeding_line_423		116.856	106.091
Breeding_line_424		113.627	100.994
Breeding_line_425		113.469
Breeding_line_426		112.944
Breeding_line_427		115.765
Breeding_line_428		115.653
Breeding_line_429		117.152
Breeding_line_430		115.404
Breeding_line_431		119.043	109.444
Breeding_line_432		117.649
Breeding_line_433		121.013
Breeding_line_434		115.93
Breeding_line_435		117.677
Breeding_line_436		116.454	103.96
Breeding_line_437		114.564
Breeding_line_438		109.095
Breeding_line_439		109.485	100.683	101.791
Breeding_line_440		110.887
Breeding_line_441		116.827
Breeding_line_442		118.899	105.224
Breeding_line_443		116.434	102.427
Breeding_line_444		117.973
Breeding_line_445		116.143	103.722	107.99
Breeding_line_446		114.349	102.042
Breeding_line_447		116.482	102.682
Breeding_line_448		117.861
Breeding_line_449		115.96
Breeding_line_450		115.911	102.88	106.955
Breeding_line_451		115.631
Breeding_line_452		116.583	104.345	108.307
Breeding_line_453		118.534
Breeding_line_454		118.192	104.464
Breeding_line_455		117.117
Breeding_line_456		113.092	100.41
Breeding_line_457		108.448
Breeding_line_458		118.899	106.099	108.714
Breeding_line_459		118.435
Breeding_line_460		117.85
Breeding_line_461		111.481	101.767	104.596
Breeding_line_462		117.618	105.329
Breeding_line_463		111.408	101.405
Breeding_line_464		117.384
Breeding_line_465		117.884	106.761	107.525
Breeding_line_466		117.786
Breeding_line_467		117.252	107.184	108.472
Breeding_line_468		117.442	106.274
Breeding_line_469		117.384	104.043	108.012
Breeding_line_470		117.25
Breeding_line_471		117.301	105.021	107.5
Breeding_line_472		117.016
Breeding_line_473		118.03
Breeding_line_474		117.399	104.582
Breeding_line_475		110.884
Breeding_line_476		116.85	102.766	108.415
Breeding_line_477		118.457
Breeding_line_478		119.618
Breeding_line_479		119.399
Breeding_line_480		119.287
Breeding_line_481		119.02
Breeding_line_482			103.429
Breeding_line_483			101.405
Breeding_line_484			102.419
Breeding_line_485		117.167
Breeding_line_486			101.453	105.006
Breeding_line_487			98.8445	105.285
Breeding_line_488			102.745
Breeding_line_489			103.334
Breeding_line_490			102.365
Breeding_line_491			99.4549
Breeding_line_492			105.162	106.939
Breeding_line_493			97.671	103.607
Breeding_line_494			104.826	107.989
Breeding_line_495			103.845	106.917
Breeding_line_496			105.42
Breeding_line_497			103.716
Breeding_line_498			105.542
Breeding_line_499			104.118
Breeding_line_500			105.954
Breeding_line_501			104.072
Breeding_line_502			100.508
Breeding_line_503			102.691
Breeding_line_504			105.245
Breeding_line_505			99.5077
Breeding_line_506			103.356	106.634
Breeding_line_507			106.92
Breeding_line_508			101.716
Breeding_line_509			106.44
Breeding_line_510			102.247
Breeding_line_511			102.599
Breeding_line_512			100.946
Breeding_line_513			102.089
Breeding_line_514			104.895
Breeding_line_515			97.8261
Breeding_line_516			101.717
Breeding_line_517			101.584
Breeding_line_518			104.292
Breeding_line_519			103.15
Breeding_line_520			100.877
Breeding_line_521			100.421
Breeding_line_522			101.019
Breeding_line_523			103.505
Breeding_line_524			107.648
Breeding_line_525			107.1
Breeding_line_526			103.665
Breeding_line_527			104.154	107.446
Breeding_line_528			102.228
Breeding_line_529			102.907
Breeding_line_530			105.298	108.864
Breeding_line_531			104.511
Breeding_line_532			106.3
Breeding_line_533			104.823
Breeding_line_534			106.8
Breeding_line_535			104.869
Breeding_line_536			107.489
Breeding_line_537			103.06
Breeding_line_538			104.644
Breeding_line_539			101.43
Breeding_line_540			101.391
Breeding_line_541			104.527
Breeding_line_542			102.384	105.611
Breeding_line_543			102.012
Breeding_line_544			106.56
Breeding_line_545			102.823	105.148
Breeding_line_546			102.285
Breeding_line_547			101.405
Breeding_line_548			105.285	107.789
Breeding_line_549			104.906
Breeding_line_550			105.787	107.702
Breeding_line_551			105.405
Breeding_line_552			101.407
Breeding_line_553			107.395
Breeding_line_554			103.547
Breeding_line_555			105.532
Breeding_line_556			104.182
Breeding_line_557			108.002
Breeding_line_558			101.964
Breeding_line_559			100.252
Breeding_line_560			100.545
Breeding_line_561			100.88
Breeding_line_562			99.2132
Breeding_line_563			106.617	108.091
Breeding_line_564			105.026
Breeding_line_565			105.374
Breeding_line_566			101.136
Breeding_line_567			108.7
Breeding_line_568			102.449
Breeding_line_569			103.539
Breeding_line_570			102.334
Breeding_line_571			104.443	109.19
Breeding_line_572			109.349
Breeding_line_573			110.048
Breeding_line_574			109.56
Breeding_line_575			107.794
Breeding_line_576			103.498
Breeding_line_577			105.3
Breeding_line_578			107.839
Breeding_line_579			111.129
Breeding_line_580			99.8444
Breeding_line_581			104.948	107.886
Breeding_line_582			105.673
Breeding_line_583			108.225	109.601
Breeding_line_584			103.4
Breeding_line_585			102.616
Breeding_line_586			103.502
Breeding_line_587			103.054
Breeding_line_588			102.4	108.024
Breeding_line_589			102.123	104.734
Breeding_line_590			105.077
Breeding_line_591			106.849
Breeding_line_592			105.168	107.913
Breeding_line_593			102.062
Breeding_line_594			101.678
Breeding_line_595			106.023
Breeding_line_596			102.572
Breeding_line_597				107.427
Breeding_line_598				105.332
Breeding_line_599				104.848
Breeding_line_600				105.744
Breeding_line_601				110.565
Breeding_line_602				105.07
Breeding_line_603				110.449
Breeding_line_604				108.753
Breeding_line_605				107.127
Breeding_line_606				106.302
Breeding_line_607				106.411
Breeding_line_608				105.781
Breeding_line_609				105.193
Breeding_line_610				106.685
Breeding_line_611				108.618
Breeding_line_612				106.972
Breeding_line_613				108.065
Breeding_line_614				107.72
Breeding_line_615				107.927
Breeding_line_616				110.699
Breeding_line_617				108.401
Breeding_line_618				107.229
Breeding_line_619				109.077
Breeding_line_620				106.73
Breeding_line_621				110.148
Breeding_line_622				108.129
Breeding_line_623				110.812
Breeding_line_624				104.522
Breeding_line_625				103.927
Breeding_line_626				107.176
Breeding_line_627				109.575
Breeding_line_628				108.399
Breeding_line_629				109.006
Breeding_line_630				108.555
Breeding_line_631				108.901
Breeding_line_632				104.225
Breeding_line_633				107.777
Breeding_line_634				106.976
Breeding_line_635				106.267
Breeding_line_636				105.581
Breeding_line_637				104.618
Breeding_line_638				100.942
Breeding_line_639				104.821
Breeding_line_640				105.081
Breeding_line_641				106.145
Breeding_line_642				105.38
Breeding_line_643				106.404
Breeding_line_644				106.781
Breeding_line_645				104.757
Breeding_line_646				106.468
Breeding_line_647				106.105
Breeding_line_648				107.444
Breeding_line_649				105.721
Breeding_line_650				105.183
Breeding_line_651				100.643
Breeding_line_652				108.545
Breeding_line_653				103.144
Breeding_line_654				102.204
Breeding_line_655				106.245
Breeding_line_656				105.904
Breeding_line_657				106.588
Breeding_line_658				106.612
Breeding_line_659				105.13
Breeding_line_660				105.766
Breeding_line_661				106.761
Breeding_line_662				104.911
Breeding_line_663				102.411
Breeding_line_664				105.644
Breeding_line_665				105.836
Breeding_line_666				105.387
Breeding_line_667				108.58
Breeding_line_668				105.285
Breeding_line_669				101.957
Breeding_line_670				106.037
Breeding_line_671				106.21
Breeding_line_672				105.713
Breeding_line_673				103.088
Breeding_line_674				102.817
Breeding_line_675				100.238
Breeding_line_676				105.78
Breeding_line_677				105.467
Breeding_line_678				106.037
Breeding_line_679				108.799
Breeding_line_680				108.484
Breeding_line_681				108.828
Breeding_line_682				107.39
Breeding_line_683				104.209
Breeding_line_684				102.376
Breeding_line_685				105.024
Breeding_line_686				105.469
Breeding_line_687				104.208
Breeding_line_688				106.031
Breeding_line_689				106.509
Breeding_line_690				105.974
Breeding_line_691				107.324
Breeding_line_692				105.432
Breeding_line_693				105.884
Breeding_line_694				107.159
Breeding_line_695				107.022
Breeding_line_696				106.678
Breeding_line_697				108.24
Breeding_line_698				105.3
Breeding_line_699				107.734
Breeding_line_700				108.438
Breeding_line_701				105.985
Breeding_line_702				107.069
Breeding_line_703				107.887
Breeding_line_704				108.037
Breeding_line_705				105.421
Breeding_line_706				107.223
Breeding_line_707				107.458
Breeding_line_708				108.42
Breeding_line_709				107.732
Breeding_line_710				107.271
Breeding_line_711				106.135
Breeding_line_712				106.958
Breeding_line_713				106.42
Breeding_line_714				106.108
Breeding_line_715				105.771
Breeding_line_716				106.285
Breeding_line_717				106.056
Breeding_line_718				107.074
Breeding_line_719				107.135
Breeding_line_720				106.887
Breeding_line_721				107.262
Breeding_line_722				103.938
Breeding_line_723				105.693
Breeding_line_724				106.345
Breeding_line_725				101.793
Breeding_line_726				101.718
Breeding_line_727				106.77
Breeding_line_728				107.297
Breeding_line_729				107.694
Breeding_line_730				106.846
Breeding_line_731				106.194
Breeding_line_732				105.17
Breeding_line_733				105.896
Breeding_line_734				108.271
Breeding_line_735				101.746
Breeding_line_736				107.297
Breeding_line_737				105.297
Breeding_line_738				103.643
Breeding_line_739				104.771
Breeding_line_740				104.346
Breeding_line_741				103.445
Breeding_line_742				102.87
Breeding_line_743				104.246
Breeding_line_744				104.845
Breeding_line_745				107.32
Breeding_line_746				107.321
Breeding_line_747				106.348
Breeding_line_748				106.649
Breeding_line_749				103.253
Breeding_line_750				108.733
Breeding_line_751				105.168
Breeding_line_752				106.553
Breeding_line_753				106.494
Breeding_line_754				105.12
Breeding_line_755				107.532
Breeding_line_756				105.42
Breeding_line_757				104.851
Breeding_line_758				106.379
Breeding_line_759				106.45
Breeding_line_760				106.267
Breeding_line_761				105.954
Breeding_line_762				107.28
Breeding_line_763				107.147
Breeding_line_764				103.121
Breeding_line_765				104.522
Breeding_line_766				107.677
Breeding_line_767	104.189	118.448	110.246
Breeding_line_768			99.4289	100.329
Breeding_line_769		110.753
Breeding_line_770	98.8434	112.425	100.72	105.208
Breeding_line_771				107.384
Breeding_line_772			108.988
Breeding_line_773		118.373	101.104	105.021
Breeding_line_774		117.758
Breeding_line_775	95.8736	112.329	102.33	104.479
Breeding_line_776				108.54
Breeding_line_777				110.463
Breeding_line_778	96.5698	112.203	101.075	103.725
Breeding_line_779	99.1162	116.002	104.068	106.941
Breeding_line_780	102.579	117.28
Breeding_line_781				110.588
Breeding_line_782				109.671
Breeding_line_783	97.8958
Breeding_line_784			106.945
Breeding_line_785			103.123
Breeding_line_786				109.818
Breeding_line_787	103.639
Breeding_line_788	99.5022
Breeding_line_789				103.34
Breeding_line_790		116.954
Breeding_line_791	97.7484
Breeding_line_792	98.4088
Breeding_line_793	102.138	117.667
Breeding_line_794	100.675
Breeding_line_795	99.2483	117.268	103.008	109.369
Breeding_line_796	99.9322	118.707
Breeding_line_797	98.5647
Breeding_line_798	99.3854	114.526
Breeding_line_799	102.211
Breeding_line_800	99.7134	116.487
Breeding_line_801	103.118
Breeding_line_802		116.487
Breeding_line_803	99.0575
Breeding_line_804			101.517	106.821
Breeding_line_805	100.114	117.965	104.413
Breeding_line_806		119.506	104.362
Breeding_line_807	100.652
Breeding_line_808	99.0768	116.357	103.233
Breeding_line_809	98.5436	114.999
Breeding_line_810			104.396
Breeding_line_811			104.119
Breeding_line_812				109
Breeding_line_813				111.337
Breeding_line_814			104.396	108.72
Breeding_line_815				111.345
Breeding_line_816				110.163
Breeding_line_817	99.6303
Breeding_line_818	99.293
Breeding_line_819	99.5935
Breeding_line_820	99.4357	116.28
Breeding_line_821	98.2709	116.365	102.495	106.214
Breeding_line_822		111.863	102.378	102.392

## Sheet: Plant_height
ID	2019_staur	2019_vollebekk	2020_staur	2020_vollebekk	2021_vollebekk	2022_vollebekk
Breeding_line_1			72.9372	85.6323
Breeding_line_2			70.9067	84.0038	86.4713	79.6078
Breeding_line_3		78.4084	65.7078	70.7224	74.3092	67.7635
Breeding_line_4						85.9288
Breeding_line_5			68.6391	79.1169	79.4624	72.4549
Breeding_line_6	99.7813		84.8264	92.2979
Breeding_line_7	110.281
Breeding_line_8	99.7813
Breeding_line_9		109.38
Breeding_line_10		94.538	71.6301	80.6374
Breeding_line_11	103.781
Breeding_line_12	84.8387	86.0794	72.7115	81.4969	83.3974	77.7364
Breeding_line_13	107.781
Breeding_line_14			77.6689	86.2797
Breeding_line_15			76.0251	83.2085	86.0977
Breeding_line_16		93.8424
Breeding_line_17		82.1588
Breeding_line_18		91.4562	72.9999	86.7873
Breeding_line_19		82.7537
Breeding_line_20		86.5581	67.2759	74.7799
Breeding_line_21		88.7405	70.4258	80.1015	86.2226	78.7542
Breeding_line_22		96.0486	74.0004	87.6429	85.48
Breeding_line_23		89.5839
Breeding_line_24		85.8323	71.3561	78.8583	80.716	77.7919
Breeding_line_25		89.8195	73.316	86.5407	85.0469
Breeding_line_26		87.8459	73.4012	83.149	86.5221	81.1528
Breeding_line_27		85.0754
Breeding_line_28		95.6358
Breeding_line_29		87.4863	73.9511	86.2624	84.0609	79.0812
Breeding_line_30		89.5735
Breeding_line_31		93.2086	72.1822	88.1342
Breeding_line_32		85.3083	67.9951	75.2477
Breeding_line_33		88.6241	75.5739	79.3934	86.3798	79.1295
Breeding_line_34		84.3554	70.7829	82.3228
Breeding_line_35		86.0979
Breeding_line_36		85.4374
Breeding_line_37		81.5695	67.6107	73.213
Breeding_line_38		85.7
Breeding_line_39		91.3911	70.2153	84.8235
Breeding_line_40		90.5839	75.5959	88.2773	88.7053
Breeding_line_41		92.6153
Breeding_line_42		87.2258
Breeding_line_43		89.5866
Breeding_line_44		83.539
Breeding_line_45		82.7003	62.9246	72.5854
Breeding_line_46		90.6436	76.3168	85.0099
Breeding_line_47		94.6741	73.8588	86.0388	88.0571
Breeding_line_48		87.6324	70.3877	84.2643
Breeding_line_49		87.5894	68.3159	77.0159	79.0751
Breeding_line_50		91.5436	75.622	88.6867
Breeding_line_51		87.2332
Breeding_line_52		85.6441
Breeding_line_53		84.6999
Breeding_line_54		83.5127	63.5854	75.7701
Breeding_line_55		84.5504
Breeding_line_56		85.5592
Breeding_line_57		81.535	66.3568	74.4183
Breeding_line_58		83.3738
Breeding_line_59		89.5046
Breeding_line_60		87.1127	69.4595	80.0781	78.2542
Breeding_line_61		84.5682	71.9118	87.2565
Breeding_line_62		81.2425	65.8103	78.8207	78.2655
Breeding_line_63		88.5282
Breeding_line_64		90.3268
Breeding_line_65		85.0279
Breeding_line_66		87.2345
Breeding_line_67		83.4199
Breeding_line_68		75.8639
Breeding_line_69		90.9064	75.8084	86.1362
Breeding_line_70		94.5303
Breeding_line_71		92.7174
Breeding_line_72		87.7495
Breeding_line_73		92.1431
Breeding_line_74		88.7726	66.7319	76.3329
Breeding_line_75		96.0275
Breeding_line_76		93.7055	72.1144	79.0024	88.6811	79.6534
Breeding_line_77		91.0372
Breeding_line_78		84.5073
Breeding_line_79		98.3244	74.874	87.0365	92.8165
Breeding_line_80		98.9036
Breeding_line_81		96.8223
Breeding_line_82		91.2563
Breeding_line_83		83.9833
Breeding_line_84		92.3056	70.8889	85.1139	92.1159
Breeding_line_85		93.7677
Breeding_line_86		97.2218
Breeding_line_87		98.8924	77.449	84.6939	80.4637
Breeding_line_88		92.6987	74.2742	85.7212	91.8525	81.107
Breeding_line_89		96.2625	76.6154	87.8472
Breeding_line_90		94.7165
Breeding_line_91		100.809
Breeding_line_92		91.774	73.978	83.5729
Breeding_line_93		92.2653	73.336	86.2457	84.8739
Breeding_line_94		87.9167
Breeding_line_95		95.2447
Breeding_line_96		93.6513
Breeding_line_97		89.159
Breeding_line_98		85.8223
Breeding_line_99		84.7792
Breeding_line_100		92.4373	72.968	89.1077
Breeding_line_101		84.5355	65.2104	78.9536	80.5663
Breeding_line_102		90.5096
Breeding_line_103		83.6344
Breeding_line_104		93.965	71.5679	85.9034
Breeding_line_105		93.7529
Breeding_line_106		95.3451
Breeding_line_107		94.6095
Breeding_line_108		98.2693	73.0583	86.8603
Breeding_line_109		84.5308
Breeding_line_110		96.1371
Breeding_line_111		83.7355
Breeding_line_112		84.7891	67.4692	74.702	80.0486	72.2082
Breeding_line_113		92.6727
Breeding_line_114		84.035	70.2935	74.2261
Breeding_line_115		93.3101
Breeding_line_116		102.18
Breeding_line_117		102.27
Breeding_line_118		98.1026
Breeding_line_119		96.0223
Breeding_line_120		99.8975	78.7812	89.1851	90.9787	87.7694
Breeding_line_121		89.1763
Breeding_line_122		80.3355
Breeding_line_123		84.9775
Breeding_line_124		89.455
Breeding_line_125		95.8958
Breeding_line_126		93.7557
Breeding_line_127		94.8709	73.1149	86.1738	88.7288
Breeding_line_128		95.2409	72.3425	87.196	91.1023
Breeding_line_129		90.8001	75.4435	87.5712	89.1799	84.1408
Breeding_line_130		92.7897
Breeding_line_131		92.7319
Breeding_line_132		93.6776	73.8948	85.2451	92.5427
Breeding_line_133		90.1948	71.5198	82.0008
Breeding_line_134		92.6314	73.1547	87.2421
Breeding_line_135		92.6056
Breeding_line_136		88.2885
Breeding_line_137		83.5836
Breeding_line_138		91.4169
Breeding_line_139		92.231
Breeding_line_140		96.0721
Breeding_line_141		93.5509
Breeding_line_142		78.7703
Breeding_line_143		91.9361	71.7254	82.7869	86.0113	81.3782
Breeding_line_144		87.5857	66.8782	74.0918
Breeding_line_145		96.6991
Breeding_line_146		91.0587	73.4088	80.4911
Breeding_line_147		79.5717	68.4884	74.5992	78.1197	72.68
Breeding_line_148		92.0463	74.6598	85.1481
Breeding_line_149		89.2139	69.9675	80.3702	85.2684	78.1901
Breeding_line_150		86.0399
Breeding_line_151		89.4934
Breeding_line_152		80.4819	62.7099	73.4047	72.7733
Breeding_line_153		87.1912	72.2204	77.7369	83.9084	74.55
Breeding_line_154		91.6428
Breeding_line_155		93.7785	75.4456	85.2246	92.1545	85.1593
Breeding_line_156		86.2993
Breeding_line_157		99.0487	74.6495	90.8984	92.4135
Breeding_line_158		76.9793
Breeding_line_159		83.943
Breeding_line_160		81.6285
Breeding_line_161		94.5386
Breeding_line_162		89.9955
Breeding_line_163		95.6883	78.5542	84.3342	89.5581
Breeding_line_164		101.363
Breeding_line_165		101.486	70.5396	85.6762	92.9933	86.123
Breeding_line_166		100.737
Breeding_line_167		101.861
Breeding_line_168		101.228
Breeding_line_169		100.261
Breeding_line_170		98.078	74.4608	86.9225	93.3442	81.1064
Breeding_line_171		100.953
Breeding_line_172		96.0222
Breeding_line_173		90.2607
Breeding_line_174		87.4072	66.3296	79.3696
Breeding_line_175		85.8079
Breeding_line_176		91.5509
Breeding_line_177		93.6736
Breeding_line_178		95.099
Breeding_line_179		82.3497
Breeding_line_180		83.8769
Breeding_line_181		86.3366	66.5455	73.8244
Breeding_line_182		81.4134
Breeding_line_183		101.749	74.6191	93.2082
Breeding_line_184		101.185
Breeding_line_185		89.3654
Breeding_line_186		83.8418
Breeding_line_187		89.6263	64.7052	79.421
Breeding_line_188		88.1658
Breeding_line_189		96.9991
Breeding_line_190		86.905
Breeding_line_191		97.3068	65.4932	82.0102
Breeding_line_192		87.3834	75.2924	84.839
Breeding_line_193		93.3711
Breeding_line_194		99.3721	75.5252	91.3146	92.9869
Breeding_line_195		94.7881	67.4796	83.3056	87.0106	84.9297
Breeding_line_196		84.4394	66.349	78.77
Breeding_line_197		96.0808	71.4539	82.4737	85.455	80.9846
Breeding_line_198		102.206	79.3711	95.7666
Breeding_line_199		88.6212	64.5501	78.9501
Breeding_line_200		93.8319	73.4249	77.9635
Breeding_line_201	95.101	94.2554	76.207	87.6227
Breeding_line_202	99.6213	108.399
Breeding_line_203	99.0584	100.265
Breeding_line_204	84.3945	84.9233	65.8321	78.7486
Breeding_line_205	85.0584	88.2554
Breeding_line_206	80.3945	88.2554
Breeding_line_207	87.101	94.2645	64.949	80.9231	87.3403	79.3465
Breeding_line_208	96.3945	95.4233
Breeding_line_209	97.101	94.2645	67.3819	87.3251
Breeding_line_210	80.101	83.3994
Breeding_line_211	94.6213	97.2645
Breeding_line_212	95.0584	101.265	71.7936	87.4546
Breeding_line_213	95.3945	99.8994
Breeding_line_214	85.3945	90.8994	69.5794	81.3847
Breeding_line_215	86.6213	92.7645	63.5935	84.8053	87.1328
Breeding_line_216	95.3945	98.2645	70.5031	83.3749
Breeding_line_217	89.3945	93.7645
Breeding_line_218	84.3945	90.7645	64.9641	78.1174
Breeding_line_219	91.6213	97.4233	67.9786	85.3376	92.1392	89.7083
Breeding_line_220	92.3945	84.2645	66.7471	79.1687
Breeding_line_221	90.0584	98.9233	79.4931	91.483	94.8917
Breeding_line_222	77.3945	72.2554	65.0776	74.9615
Breeding_line_223	86.3045	83.2443	68.2157	84.0684
Breeding_line_224	89.8108	96.7567	72.2576	90.7382
Breeding_line_225	87.3145	86.7443	69.0253	83.0271
Breeding_line_226	87.3045	90.9535
Breeding_line_227	86.8108	85.4535	72.917	83.5888
Breeding_line_228	89.8108	83.7443	70.5321	80.0925
Breeding_line_229	93.8108	91.9535
Breeding_line_230	88.3145	91.9535	79.0849	81.2153	83.7631
Breeding_line_231	90.8108	94.7443
Breeding_line_232	83.3472	84.2856
Breeding_line_233	77.8108	72.7856	63.4349	66.0497	71.5967
Breeding_line_234	85.3472	84.7443	69.1105	80.547	83.307	77.5173
Breeding_line_235	78.8108	78.7567	64.596	71.5272
Breeding_line_236	83.3145	80.2567	65.8537	73.8334
Breeding_line_237	87.8108	91.7443
Breeding_line_238	81.8108	80.7856	63.7354	78.6798
Breeding_line_239	80.3045	76.2856	64.6962	71.7628	74.6153	68.4402
Breeding_line_240	80.8108	73.2443
Breeding_line_241	94.3145	93.7443
Breeding_line_242	89.3472	89.7567	77.1066	84.2573	86.937	86.2179
Breeding_line_243	89.3045	91.2443	70.2184	87.1745	86.9548
Breeding_line_244	94.3472	100.744
Breeding_line_245		92.809
Breeding_line_246		92.309	72.4484	82.6299
Breeding_line_247		86.677
Breeding_line_248		92.2362
Breeding_line_249		93.1761	76.6448	87.4847
Breeding_line_250		91.677	76.6565	85.2483	95.6775	86.692
Breeding_line_251		87.677
Breeding_line_252		91.2362	67.6209	82.1398
Breeding_line_253		83.677
Breeding_line_254		88.809	68.3633	81.9891
Breeding_line_255		97.177	76.3499	84.6208	92.9075
Breeding_line_256		84.177	68.8653	81.8472	90.1057
Breeding_line_257		91.1761	74.2792	81.5823	76.2155
Breeding_line_258		93.2362
Breeding_line_259		93.1761
Breeding_line_260		87.177	68.7218	84.8507	86.4579
Breeding_line_261		88.177
Breeding_line_262		76.177	64.8943	75.8023	76.3079
Breeding_line_263		80.7362
Breeding_line_264		96.1761
Breeding_line_265		97.309	72.8332	82.9333
Breeding_line_266		96.677
Breeding_line_267		87.9934	69.222	82.4571
Breeding_line_268		75.9934
Breeding_line_269		81.6953	60.1677	76.0657
Breeding_line_270		87.9934
Breeding_line_271		87.8223
Breeding_line_272		79.4934	66.3622	80.7748
Breeding_line_273		78.9934
Breeding_line_274		90.4934
Breeding_line_275		94.4934
Breeding_line_276		89.9934	74.7965	88.2681
Breeding_line_277		87.9934	71.4496	85.1715	86.2424	84.9198
Breeding_line_278		102.493
Breeding_line_279		92.1953
Breeding_line_280		91.6953
Breeding_line_281		99.8223	69.6511	85.9997	85.7426
Breeding_line_282		98.9934
Breeding_line_283		99.3223	72.1083	91.6762
Breeding_line_284		90.9934	73.3641	85.2734	88.4454
Breeding_line_285		84.9934	67.2431	77.9278
Breeding_line_286		81.9934	71.7209	76.2862
Breeding_line_287		88.4934
Breeding_line_288		80.6953	64.579	74.2339
Breeding_line_289		98.9964	68.7792	91.0429
Breeding_line_290		90.654	67.7342	74.8075	81.298
Breeding_line_291			68.0578	75.4899
Breeding_line_292			73.8317	85.4581	92.7007
Breeding_line_293			75.0594	89.981	87.7436	88.7678
Breeding_line_294			73.3691	80.9604	83.5533	72.8656
Breeding_line_295			65.9878	74.1135
Breeding_line_296			68.5252	80.0912	86.5693
Breeding_line_297			78.5968	85.0542
Breeding_line_298			68.2702	77.9537
Breeding_line_299			70.2865	80.353	80.7523
Breeding_line_300			72.0142	84.4788	93.3365
Breeding_line_301			68.1423	73.93
Breeding_line_302			69.1141	76.8618
Breeding_line_303			71.9426	87.412
Breeding_line_304			68.6574	80.8886
Breeding_line_305			67.0705	81.2857
Breeding_line_306			70.4862	79.2169	83.3573	72.7927
Breeding_line_307			69.8571	73.8201
Breeding_line_308			70.4862	83.3889
Breeding_line_309			77.2139	85.3475	97.0685
Breeding_line_310			73.74	78.5263
Breeding_line_311			73.8863	85.5146
Breeding_line_312			66.3801	71.4968	77.2178
Breeding_line_313			70.2281	79.4485	83.2715	77.8043
Breeding_line_314			78.4387	88.5543
Breeding_line_315			73.7611	81.489
Breeding_line_316			71.5723	84.5028	85.0842
Breeding_line_317			71.9008	83.6264
Breeding_line_318			72.8754	81.7159
Breeding_line_319			70.4471	83.2578
Breeding_line_320			73.7086	85.3176
Breeding_line_321			70.6392	74.6584
Breeding_line_322			75.1612	85.4806	94.0936
Breeding_line_323			74.9326	79.0189	88.512	80.8291
Breeding_line_324			70.8182	79.0587
Breeding_line_325			68.4897	85.5112
Breeding_line_326			72.582	81.5716	86.6704
Breeding_line_327			74.8898	85.1813	91.2237	83.5297
Breeding_line_328			72.637	84.3058	85.7051	80.5752
Breeding_line_329			72.1673	81.3876
Breeding_line_330			73.3146	84.751	87.5025	84.109
Breeding_line_331			70.8085	82.5095
Breeding_line_332			80.4423	89.3351	93.8644
Breeding_line_333			69.1605	88.6434	86.2703
Breeding_line_334			64.2666	79.0506	81.0692
Breeding_line_335			66.8613	75.7311	73.2072
Breeding_line_336			62.9236	76.8254
Breeding_line_337			71.6648	85.4483	94.8706
Breeding_line_338			64.9463	79.8783
Breeding_line_339			67.5806	80.8975
Breeding_line_340			67.5806	83.0966
Breeding_line_341			68.1378	85.1806
Breeding_line_342			71.1076	81.8124	84.5969
Breeding_line_343			71.6076	84.5913
Breeding_line_344			69.0524	81.8514
Breeding_line_345			69.3665	82.3482
Breeding_line_346			65.5606	83.9446
Breeding_line_347			69.1667	84.7612
Breeding_line_348			66.3665	82.3986
Breeding_line_349			68.9185	81.1254
Breeding_line_350			64.9808	81.8375
Breeding_line_351			65.4808	77.1384
Breeding_line_352			74.0379	93.8042
Breeding_line_353			65.9411	86.1853	84.625
Breeding_line_354			70.8613	85.879
Breeding_line_355			67.8194	78.5372
Breeding_line_356			70.5872	85.7395
Breeding_line_357			77.0211	89.5474	88.6151
Breeding_line_358			73.8476	91.686
Breeding_line_359			67.6644	84.1852
Breeding_line_360			72.3013	78.3651
Breeding_line_361			66.8127	74.8184
Breeding_line_362			73.4861	81.3082
Breeding_line_363			63.3013	70.0539
Breeding_line_364			65.3069	72.1917
Breeding_line_365			69.1231	75.7339
Breeding_line_366			68.5211	76.9956
Breeding_line_367			69.4861	76.8562
Breeding_line_368			68.7719	76.6277	78.1745
Breeding_line_369			69.6052	84.3612
Breeding_line_370			79.4502	93.5463
Breeding_line_371			75.6279	91.3994	89.512
Breeding_line_372			75.8194	89.8939
Breeding_line_373			71.1644	83.9035
Breeding_line_374			68.2781	87.0055
Breeding_line_375			76.9909	84.521
Breeding_line_376			76.9798	88.8123
Breeding_line_377			72.2927	76.9484	79.9247
Breeding_line_378			65.5057	76.4311
Breeding_line_379			73.1101	73.0546
Breeding_line_380			69.3311	74.3799
Breeding_line_381			75.4104	76.6087
Breeding_line_382			73.2438	76.1791	82.5597
Breeding_line_383			69.7031	78.8135
Breeding_line_384			75.2374	81.2776	78.6934	78.3077
Breeding_line_385			68.2186	74.8297
Breeding_line_386			71.9493	83.46
Breeding_line_387			72.806	84.7111	84.9202
Breeding_line_388			72.9183	81.722
Breeding_line_389			69.5034	76.6473	78.4181
Breeding_line_390			67.9356	75.0238	80.6417
Breeding_line_391				79.6953
Breeding_line_392			67.5537	74.0928
Breeding_line_393			70.4348	71.7765
Breeding_line_394			71.6467	79.9831
Breeding_line_395			80.6746	82.1516	88.2703
Breeding_line_396			76.3491	81.5187
Breeding_line_397			71.6494	86.9264	90.1945
Breeding_line_398			65.2158	73.4687
Breeding_line_399			63.5161	78.5154
Breeding_line_400			74.3531	87.6813
Breeding_line_401			75.1866	84.5172	89.2227
Breeding_line_402			74.0128	84.6908
Breeding_line_403			67.1108	80.203
Breeding_line_404			66.4582	80.7205
Breeding_line_405			79.5289	88.5732	92.1926
Breeding_line_406			71.7131	81.0031
Breeding_line_407			67.9008	78.9184
Breeding_line_408			62.0135	76.6637
Breeding_line_409			77.7413	85.8345	88.2232
Breeding_line_410			70.8131	78.7841	84.0464
Breeding_line_411			73.5851	88.4768	88.133
Breeding_line_412			68.9238	79.922
Breeding_line_413			72.4416	86.8373	86.1141	85.2014
Breeding_line_414			76.4443	84.1301	90.3499
Breeding_line_415			74.0878	84.699	81.3243	77.3939
Breeding_line_416			67.8292	76.6318
Breeding_line_417			65.3301	78.2196
Breeding_line_418			66.7585	77.351
Breeding_line_419			65.8848	78.7782
Breeding_line_420			71.8877	81.1801	82.9844
Breeding_line_421			68.8405	80.4432
Breeding_line_422			69.1104	79.3569
Breeding_line_423			74.5243	89.8189
Breeding_line_424			64.8748	76.4445
Breeding_line_425			75.4135	82.499	83.938
Breeding_line_426			68.9266	82.1822
Breeding_line_427			74.5012	83.074	82.858
Breeding_line_428			77.224	81.0283	86.5735
Breeding_line_429			76.0501	81.792
Breeding_line_430			72.349	77.7796
Breeding_line_431			76.7774	83.3697
Breeding_line_432			68.5798	80.995
Breeding_line_433			73.5388	86.9177
Breeding_line_434			68.816	76.5108
Breeding_line_435			71.1378	82.9245	82.63
Breeding_line_436			69.4526	77.8769
Breeding_line_437			65.1362	81.2513
Breeding_line_438			63.896	81.031
Breeding_line_439			69.0082	85.3191
Breeding_line_440			75.1934	84.9716	87.9876
Breeding_line_441			75.4626	80.5421
Breeding_line_442			74.5957	81.8996
Breeding_line_443			73.5784	78.8419	85.566	79.81
Breeding_line_444			75.554	80.5791
Breeding_line_445			76.5067	81.7205
Breeding_line_446			81.2408	88.2347	96.851
Breeding_line_447			75.4123	85.1107	87.9082
Breeding_line_448			74.7672	82.5551
Breeding_line_449			75.0693	80.1724	84.7622	84.7828
Breeding_line_450			79.6838	85.2721	93.9991
Breeding_line_451			74.052	79.5861	86.0161
Breeding_line_452			74.4387	84.5978
Breeding_line_453			75.643	85.6619
Breeding_line_454			67.1102	77.8515	79.6102	72.6462
Breeding_line_455			76.0268	83.0557
Breeding_line_456			82.3497	90.079	93.6364	89.7296
Breeding_line_457			81.2499	85.8173
Breeding_line_458			83.8145	87.9828	95.166
Breeding_line_459			84.1782	92.4938
Breeding_line_460			77.3553	81.0837	90.5949
Breeding_line_461			70.6665	77.1762
Breeding_line_462			74.2672	83.5258	88.1973	88.7163
Breeding_line_463			70.9387	81.4182
Breeding_line_464			81.9879	95.0929
Breeding_line_465			70.4561	77.7365	78.3326	72.0599
Breeding_line_466			79.1094	87.8324	93.4289
Breeding_line_467			69.5123	77.4146	82.9121
Breeding_line_468			62.8199	75.3064
Breeding_line_469			70.0768	81.4627	86.7334	79.3729
Breeding_line_470			70.713	83.6355
Breeding_line_471			82.8725	89.2571	89.445	85.7934
Breeding_line_472			81.7048	90.1281	92.2945
Breeding_line_473			78.0169	89.3521	88.8994	87.3181
Breeding_line_474			80.3164	89.7602
Breeding_line_475			70.9732	80.2995	84.2517	81.2031
Breeding_line_476			71.6848	86.7255
Breeding_line_477			67.8481	75.449
Breeding_line_478			67.0415	78.6304	80.0428
Breeding_line_479			62.1411	70.7469
Breeding_line_480			60.2092	73.3087	76.3835	69.3035
Breeding_line_481			78.7691	88.4571
Breeding_line_482			77.3446	92.9466
Breeding_line_483			75.2447	90.1812
Breeding_line_484			78.9978	90.7461
Breeding_line_485			76.1014	87.1157
Breeding_line_486			75.5555
Breeding_line_487			70.2653
Breeding_line_488			66.2003
Breeding_line_489			64.4069
Breeding_line_490			79.1272
Breeding_line_491			86.4786
Breeding_line_492			73.2217
Breeding_line_493			70.1167		81.5873
Breeding_line_494			71.8137
Breeding_line_495			67.6416
Breeding_line_496			75.4425
Breeding_line_497			75.7072
Breeding_line_498			76.3625
Breeding_line_499			66.2908
Breeding_line_500			72.9452
Breeding_line_501			71.0006
Breeding_line_502			72.2798		85.566
Breeding_line_503			71.4623		83.0371
Breeding_line_504			63.8651
Breeding_line_505			72.8619	90.2459
Breeding_line_506			71.7935
Breeding_line_507			71.57		85.8416	78.2087
Breeding_line_508			74.4768
Breeding_line_509					78.4953	71.4386
Breeding_line_510					81.9773
Breeding_line_511					88.9727
Breeding_line_512					91.8685
Breeding_line_513					77.9112
Breeding_line_514					90.5444	83.0041
Breeding_line_515					90.6478	79.2772
Breeding_line_516					90.4868	82.977
Breeding_line_517					92.6175	81.2961
Breeding_line_518					81.0616
Breeding_line_519					77.4042
Breeding_line_520					81.7235
Breeding_line_521					89.0694
Breeding_line_522					82.2937
Breeding_line_523					86.9632
Breeding_line_524					94.9424
Breeding_line_525					91.2841
Breeding_line_526					88.2662
Breeding_line_527					88.4868
Breeding_line_528					91.3932	86.0892
Breeding_line_529					83.5171
Breeding_line_530					93.1931
Breeding_line_531					83.3534
Breeding_line_532					76.7803
Breeding_line_533					88.5271
Breeding_line_534					92.3469
Breeding_line_535					83.6504
Breeding_line_536					82.244
Breeding_line_537					91.56
Breeding_line_538					88.8629
Breeding_line_539					92.8367
Breeding_line_540					94.4335
Breeding_line_541					90.4633
Breeding_line_542					90.8295
Breeding_line_543					103.646
Breeding_line_544					94.9664
Breeding_line_545					85.7237
Breeding_line_546					85.0122
Breeding_line_547					88.1374
Breeding_line_548					93.6744
Breeding_line_549					99.1874	90.0999
Breeding_line_550					99.35
Breeding_line_551					94.8977
Breeding_line_552					92.8832	87.4339
Breeding_line_553					88.4277
Breeding_line_554					85.8056
Breeding_line_555					81.0775
Breeding_line_556					80.3738
Breeding_line_557					78.6072
Breeding_line_558					84.9301
Breeding_line_559					87.0603
Breeding_line_560					85.192
Breeding_line_561					87.5402
Breeding_line_562					87.9381
Breeding_line_563					89.6956
Breeding_line_564					91.604	86.8985
Breeding_line_565					89.1988
Breeding_line_566					94.9618
Breeding_line_567					96.3124	87.9812
Breeding_line_568					95.5437
Breeding_line_569					92.5332
Breeding_line_570					91.9755	90.6198
Breeding_line_571					89.935
Breeding_line_572					90.9503	85.9175
Breeding_line_573					88.1317
Breeding_line_574					92.0426
Breeding_line_575					93.7062
Breeding_line_576					88.8295
Breeding_line_577					87.4693
Breeding_line_578					86.2298
Breeding_line_579					85.8697
Breeding_line_580					88.1253
Breeding_line_581					91.3156
Breeding_line_582					92.0002
Breeding_line_583					97.0126
Breeding_line_584					96.443
Breeding_line_585					91.5412	86.4996
Breeding_line_586					88.0138
Breeding_line_587					89.3905
Breeding_line_588					86.8107
Breeding_line_589					86.5788
Breeding_line_590					87.2651
Breeding_line_591					88.878
Breeding_line_592					95.5936
Breeding_line_593					88.9763	84.7033
Breeding_line_594					81.4538
Breeding_line_595					78.6221
Breeding_line_596					83.1937
Breeding_line_597					88.2974
Breeding_line_598					89.2733
Breeding_line_599					89.2131
Breeding_line_600					88.1085
Breeding_line_601					85.3219
Breeding_line_602					90.2686
Breeding_line_603					89.302	88.1344
Breeding_line_604					87.6981
Breeding_line_605					90.7306	90.9828
Breeding_line_606					88.1681
Breeding_line_607					87.5767
Breeding_line_608					81.6989
Breeding_line_609					91.3395
Breeding_line_610					94.1554	91.6495
Breeding_line_611					91.7268	89.7095
Breeding_line_612					92.348
Breeding_line_613					89.6942
Breeding_line_614					88.2173	84.3192
Breeding_line_615					86.5132
Breeding_line_616					86.6237
Breeding_line_617					90.4511
Breeding_line_618					94.5593
Breeding_line_619						90.1349
Breeding_line_620						87.5018
Breeding_line_621						80.2352
Breeding_line_622						86.2054
Breeding_line_623						89.3545
Breeding_line_624						87.9986
Breeding_line_625						84.5918
Breeding_line_626						87.7525
Breeding_line_627						82.3473
Breeding_line_628						84.3526
Breeding_line_629						88.6511
Breeding_line_630						82.6507
Breeding_line_631						86.3096
Breeding_line_632						83.5931
Breeding_line_633						87.011
Breeding_line_634						84.5462
Breeding_line_635						80.6863
Breeding_line_636						80.694
Breeding_line_637						82.716
Breeding_line_638						89.6697
Breeding_line_639						90.8462
Breeding_line_640						73.5322
Breeding_line_641						72.0192
Breeding_line_642						87.0882
Breeding_line_643						81.5797
Breeding_line_644						86.5591
Breeding_line_645						81.2309
Breeding_line_646						84.1087
Breeding_line_647						83.3845
Breeding_line_648						81.8397
Breeding_line_649						99.926
Breeding_line_650						93.6397
Breeding_line_651						83.5656
Breeding_line_652						92.7354
Breeding_line_653						90.2958
Breeding_line_654						81.5095
Breeding_line_655						87.6024
Breeding_line_656						73.5364
Breeding_line_657						80.5128
Breeding_line_658						82.8757
Breeding_line_659						77.3423
Breeding_line_660						76.4908
Breeding_line_661						83.0354
Breeding_line_662						85.0111
Breeding_line_663						87.8817
Breeding_line_664						90.3939
Breeding_line_665						83.7443
Breeding_line_666						89.7131
Breeding_line_667						89.696
Breeding_line_668						90.3279
Breeding_line_669						86.7261
Breeding_line_670						78.8999
Breeding_line_671						84.13
Breeding_line_672						83.3483
Breeding_line_673						80.1927
Breeding_line_674						81.4451
Breeding_line_675						81.6482
Breeding_line_676						84.209
Breeding_line_677						88.8137
Breeding_line_678						85.3574
Breeding_line_679						83.3904
Breeding_line_680						71.1248
Breeding_line_681						83.7302
Breeding_line_682						80.8612
Breeding_line_683						84.0984
Breeding_line_684						92.7208
Breeding_line_685						90.7363
Breeding_line_686						80.8122
Breeding_line_687						79.9929
Breeding_line_688						80.9852
Breeding_line_689						86.2379
Breeding_line_690						96.834
Breeding_line_691						91.1889
Breeding_line_692						92.2898
Breeding_line_693						88.1061
Breeding_line_694						90.4439
Breeding_line_695						84.2225
Breeding_line_696						98.0201
Breeding_line_697						91.3604
Breeding_line_698						77.7014
Breeding_line_699						81.3247
Breeding_line_700						87.0636
Breeding_line_701						93.5557
Breeding_line_702						85.5121
Breeding_line_703						87.676
Breeding_line_704						88.0249
Breeding_line_705						96.3183
Breeding_line_706						95.8556
Breeding_line_707						97.304
Breeding_line_708						93.2585
Breeding_line_709						92.2617
Breeding_line_710						87.6073
Breeding_line_711						94.5378
Breeding_line_712						86.7922
Breeding_line_713						90.248
Breeding_line_714						83.7345
Breeding_line_715						82.2215
Breeding_line_716						67.7487
Breeding_line_717						87.6386
Breeding_line_718						90.7984
Breeding_line_719						95.1473
Breeding_line_720						73.1645
Breeding_line_721						73.0106
Breeding_line_722						72.3712
Breeding_line_723						86.0317
Breeding_line_724						79.7706
Breeding_line_725						89.0559
Breeding_line_726						89.7055
Breeding_line_727						94.3027
Breeding_line_728						91.1987
Breeding_line_729						87.0585
Breeding_line_730						88.9543
Breeding_line_731						84.4694
Breeding_line_732						84.8404
Breeding_line_733						73.1602
Breeding_line_734						86.3711
Breeding_line_735						81.475
Breeding_line_736						83.5208
Breeding_line_737						95.1531
Breeding_line_738						84.9765
Breeding_line_739						87.0136
Breeding_line_740						86.8975
Breeding_line_741						85.8476
Breeding_line_742						87.0766
Breeding_line_743						82.2822
Breeding_line_744						80.0713
Breeding_line_745						72.9787
Breeding_line_746						71.5721
Breeding_line_747						72.0595
Breeding_line_748						73.7345
Breeding_line_749						84.0873
Breeding_line_750						79.4859
Breeding_line_751						83.7967
Breeding_line_752						82.2463
Breeding_line_753						86.3474
Breeding_line_754						82.6254
Breeding_line_755						83.9
Breeding_line_756						71.456
Breeding_line_757						66.6426
Breeding_line_758						71.8039
Breeding_line_759						68.1879
Breeding_line_760						80.7268
Breeding_line_761						78.572
Breeding_line_762						77.4637
Breeding_line_763						80.5091
Breeding_line_764						87.6681
Breeding_line_765						77.0267
Breeding_line_766						68.7617
Breeding_line_767						87.6597
Breeding_line_768						89.8161
Breeding_line_769						86.6611
Breeding_line_770						83.9939
Breeding_line_771						80.7899
Breeding_line_772						80.098
Breeding_line_773						79.2327
Breeding_line_774						82.0099
Breeding_line_775						79.7067
Breeding_line_776						82.7886
Breeding_line_777						80.727
Breeding_line_778						75.842
Breeding_line_779						88.188
Breeding_line_780						87.9769
Breeding_line_781						92.714
Breeding_line_782						87.4253
Breeding_line_783						83.6506
Breeding_line_784						96.958
Breeding_line_785						86.6234
Breeding_line_786						83.8797
Breeding_line_787						86.1871
Breeding_line_788						82.9954
Breeding_line_789	108.281	104.431	88.9606	100.889	99.7287
Breeding_line_790					91.0504	84.2181
Breeding_line_791	91.5128		77.5042	86.4564
Breeding_line_792	85.2813
Breeding_line_793	82.8198	82.479	67.2591	77.6478	79.2454	75.7543
Breeding_line_794	85.6948
Breeding_line_795	84.6797
Breeding_line_796	82.9794
Breeding_line_797	88.2296
Breeding_line_798	86.8257
Breeding_line_799						81.2817
Breeding_line_800					91.5175
Breeding_line_801			72.1202	73.3284	80.3688	74.9393
Breeding_line_802	102.281
Breeding_line_803	110.281
Breeding_line_804			72.6842	81.948
Breeding_line_805		106.116	79.0314	95.1484	98.4363	90.408
Breeding_line_806	102.281
Breeding_line_807						83.1784
Breeding_line_808						78.7547
Breeding_line_809		84.3108	69.201	79.9093	85.3548	75.1435
Breeding_line_810	92.2813
Breeding_line_811	93.7813
Breeding_line_812	88.7813
Breeding_line_813	112.281
Breeding_line_814	108.781
Breeding_line_815		93.8313	77.6601	88.0054	93.2792	86.4165
Breeding_line_816		81.6113	65.5089	79.2894
Breeding_line_817						80.4635
Breeding_line_818						81.3339
Breeding_line_819	76.8667
Breeding_line_820		88.2305
Breeding_line_821					88.0702
Breeding_line_822	90.2813
Breeding_line_823					85.2621
Breeding_line_824						83.7701
Breeding_line_825		76.7531
Breeding_line_826		89.0996
Breeding_line_827						86.0244
Breeding_line_828	81.6499
Breeding_line_829	92.3318
Breeding_line_830	84.3664
Breeding_line_831	89.136		73.4071	83.6755
Breeding_line_832	84.7813
Breeding_line_833	83.2813
Breeding_line_834	85.7813
Breeding_line_835	88.7813
Breeding_line_836	82.7813
Breeding_line_837	83.9369	88.3531
Breeding_line_838		100.432
Breeding_line_839		101.403	77.0757	90.9138
Breeding_line_840		97.2195
Breeding_line_841		96.5615	74.1283	83.1968	86.5052	79.4715
Breeding_line_842		94.9615	76.7789	88.0524
Breeding_line_843		97.5459
Breeding_line_844		94.0579	78.0191	84.0658
Breeding_line_845		90.4838
Breeding_line_846		100.976	71.5563	90.3553
Breeding_line_847		95.9658
Breeding_line_848	96.0337		73.9895	88.2849
Breeding_line_849		95.6986
Breeding_line_850	91.0667		78.3223		89.1485	82.1802
Breeding_line_851		94.8837	75.2671	82.6412	85.2628
Breeding_line_852	88.9465		81.4135	87.2339	88.6069
Breeding_line_853		102.571
Breeding_line_854	101.549		92.0721
Breeding_line_855	95.3484
Breeding_line_856	95.8498	104.339	79.0204	98.8181	102.297
Breeding_line_857	90.1665
Breeding_line_858	96.1539
Breeding_line_859	97.4628
Breeding_line_860		95.2433	76.438	83.1141
Breeding_line_861			98.3998
Breeding_line_862			76.1304
Breeding_line_863			90.3861		96.3815
Breeding_line_864			88.3116
Breeding_line_865			76.9445		95.099
Breeding_line_866			92.8513
Breeding_line_867			86.9155
Breeding_line_868			84.4264
Breeding_line_869			78.3469			84.2937
Breeding_line_870			94.6148
Breeding_line_871			85.652
Breeding_line_872			84.6257			92.503
Breeding_line_873			82.5967
Breeding_line_874			81.1868
Breeding_line_875			92.7295
Breeding_line_876			77.8626
Breeding_line_877			81.0373		90.1036	87.619
Breeding_line_878			82.3571
Breeding_line_879			98.9288
Breeding_line_880						89.8708
Breeding_line_881			84.3042
Breeding_line_882						93.5138
Breeding_line_883		95.1592
Breeding_line_884		93.1218
Breeding_line_885		83.7607
Breeding_line_886		92.5411	72.6466	79.6898
Breeding_line_887	90.7127
Breeding_line_888	96.7363	99.4945	75.129	91.3197	96.6399	88.895
Breeding_line_889			66.3614	73.1912	79.1225	71.626

## Sheet: Grain_yield
ID	2019_staur	2019_vollebekk	2020_staur	2022_vollebekk
Breeding_line_1			599.752
Breeding_line_2			613.91	706.487
Breeding_line_3	437.812	593.043	559.591	604.986
Breeding_line_4				701.343
Breeding_line_5			617.112	664.518
Breeding_line_6	438.8		570.34
Breeding_line_7	499.381
Breeding_line_8	460.141
Breeding_line_9	527.085	604.411
Breeding_line_10	528.073	713.698	630.219
Breeding_line_11	461.518
Breeding_line_12	446.58	569.498	616.542	674.419
Breeding_line_13	193.514
Breeding_line_14			619.369
Breeding_line_15			634.428
Breeding_line_16	454.207	527.403
Breeding_line_17	446.457	590.822
Breeding_line_18	475.081	600.093	572.088
Breeding_line_19	454.256	644.339
Breeding_line_20	465.631	622.093	559.171
Breeding_line_21	466.905	602.741	618.129	690.646
Breeding_line_22	541.001	639.842	622.087
Breeding_line_23	484.985	611.5
Breeding_line_24	472.952	596.056	593.859	708.582
Breeding_line_25	536.177	640.035	657.374
Breeding_line_26	527.541	594.082	623.081	702.999
Breeding_line_27	405.693	548.72
Breeding_line_28	474.212	610.716
Breeding_line_29	468.851	577.109	592.737	697.483
Breeding_line_30	540.188	605.895
Breeding_line_31	443.09	592.318	575.933
Breeding_line_32	460.242	589.906	543.966
Breeding_line_33	541.012	629.353	647.312	755.456
Breeding_line_34	492.838	595.326	611.77
Breeding_line_35	485.942	572.925
Breeding_line_36	532.251	593.182
Breeding_line_37	527.694	568.405	569.804
Breeding_line_38	555.307	602.47
Breeding_line_39	440.627	563.044	592.713
Breeding_line_40	503.389	590.527	610.983
Breeding_line_41	567.673	619.435
Breeding_line_42	490.003	575.948
Breeding_line_43	466.624	525.03
Breeding_line_44	527.954	548.337
Breeding_line_45	533.032	548.221	547.967
Breeding_line_46	556.677	616.044	642.789
Breeding_line_47	564.778	630.967	638.564
Breeding_line_48	578.322	661.536	582.216
Breeding_line_49	592.462	663.313	649.426
Breeding_line_50	546.154	616.68	631.632
Breeding_line_51	425.843	513.561
Breeding_line_52	523.71	574.676
Breeding_line_53	530.101	567
Breeding_line_54	481.84	628.947	545.085
Breeding_line_55	489.389	578.91
Breeding_line_56	543.225	575.76
Breeding_line_57	607.048	622.499	640.793
Breeding_line_58	520.275	605.013
Breeding_line_59	560.147	575.824
Breeding_line_60	501.015	609.148	595.433
Breeding_line_61	544.547	577.325	598.708
Breeding_line_62	474.33	602.577	567.474
Breeding_line_63	452.266	572.276
Breeding_line_64	477.27	533.233
Breeding_line_65	516.485	628.73
Breeding_line_66	525.025	560.252
Breeding_line_67	548.448	580.719
Breeding_line_68	479.705	569.674
Breeding_line_69	508.416	550.764	565.351
Breeding_line_70	520.112	587.914
Breeding_line_71	488.166	566.036
Breeding_line_72	511.384	555.582
Breeding_line_73	441.69	587.988
Breeding_line_74	477.998	644.955	587.95
Breeding_line_75	509.272	602.59
Breeding_line_76	532.338	629.594	584.317	696.342
Breeding_line_77	495.122	590.415
Breeding_line_78	425.94	576.409
Breeding_line_79	531.406	637.243	615.852
Breeding_line_80	471.157	604.162
Breeding_line_81	476.787	581.143
Breeding_line_82	439.939	580.055
Breeding_line_83	489.657	571.72
Breeding_line_84	489.046	582.909	594.346
Breeding_line_85	541.723	568.614
Breeding_line_86	517.351	610.195
Breeding_line_87	565.931	616.263	627.736
Breeding_line_88	521.126	613.256	621.643	697.6
Breeding_line_89	487.796	625.019	606.627
Breeding_line_90	536.922	607.183
Breeding_line_91	463.869	575.552
Breeding_line_92	471.996	638.402	632.337
Breeding_line_93	516.594	647.981	659.497
Breeding_line_94	481.813	608.293
Breeding_line_95	514.493	574.841
Breeding_line_96	489.524	581.381
Breeding_line_97	478.545	583.959
Breeding_line_98	517.45	591.908
Breeding_line_99	492.924	600.973
Breeding_line_100	500.314	602.555	603.233
Breeding_line_101	487.311	586.611	576.032
Breeding_line_102	506.533	569.661
Breeding_line_103	503.966	595.921
Breeding_line_104	429.389	587.109	595.413
Breeding_line_105	444.274	587.915
Breeding_line_106	467.406	573.286
Breeding_line_107	480.69	531.841
Breeding_line_108	474.759	617.145	609.73
Breeding_line_109	448.455	647.759
Breeding_line_110	486.867	505.452
Breeding_line_111	502.406	587.688
Breeding_line_112	487.617	576.133	623.978	698.869
Breeding_line_113	396.956	579.341
Breeding_line_114	462.139	567.404	584.64
Breeding_line_115	534.545	637.187
Breeding_line_116	516.994	575.306
Breeding_line_117	548.771	533.442
Breeding_line_118	493.542	564.214
Breeding_line_119	517.924	575.686
Breeding_line_120	534.329	556.336	633.222	747.46
Breeding_line_121	444.923	587.004
Breeding_line_122	533.77	579.337
Breeding_line_123	482.961	584.871
Breeding_line_124	509.095	573.803
Breeding_line_125	481.23	569.737
Breeding_line_126	473.522	560.514
Breeding_line_127	508.944	590.269	651.359
Breeding_line_128	513.112	571.741	596.495
Breeding_line_129	508.248	616.041	704.762	754.489
Breeding_line_130	532.719	585.465
Breeding_line_131	444.688	549.374
Breeding_line_132	492.276	665.174	567.63
Breeding_line_133	469.632	648.32	577.839
Breeding_line_134	422.145	595.31	524.791
Breeding_line_135	442.008	577.255
Breeding_line_136	519.181	602.255
Breeding_line_137	538.413	602.455
Breeding_line_138	519.742	575.939
Breeding_line_139	482.729	579.518
Breeding_line_140	498.755	602.2
Breeding_line_141	505.885	643.261
Breeding_line_142	528.449	631.721
Breeding_line_143	523.282	661.649	645.822	738.39
Breeding_line_144	484.156	631.253	611.48
Breeding_line_145	498.352	573.741
Breeding_line_146	468.543	648.614	657.443
Breeding_line_147	463.127	589.883	588.215	694.852
Breeding_line_148	466.683	554.053	585.86
Breeding_line_149	604.024	674.102	667.38	745.638
Breeding_line_150	530.718	662.655
Breeding_line_151	449.495	554.263
Breeding_line_152	472.955	631.479	620.749
Breeding_line_153	483.974	611.028	662.837	726.994
Breeding_line_154	493.037	598.267
Breeding_line_155	497.513	611.181	614.483	753.205
Breeding_line_156	517.955	622.104
Breeding_line_157	554.426	694.081	671.214
Breeding_line_158	460.153	615.279
Breeding_line_159	518.351	607.862
Breeding_line_160	461.964	557.399
Breeding_line_161	488.694	626.753
Breeding_line_162	432.61	617.94
Breeding_line_163	530.488	555.68	579.438
Breeding_line_164	494.662	663.315
Breeding_line_165	529.326	637.161	636.871	738.328
Breeding_line_166	470.165	565.796
Breeding_line_167	448.386	663.229
Breeding_line_168	547.726	594.77
Breeding_line_169	528.466	634.305
Breeding_line_170	518.198	675.094	637.103	722.797
Breeding_line_171	448.21	566.245
Breeding_line_172	441.274	557.628
Breeding_line_173	449.22	521.785
Breeding_line_174	449.319	568.013	542.332
Breeding_line_175	488.407	586.567
Breeding_line_176	434.364	465.809
Breeding_line_177	475.058	572.65
Breeding_line_178	409.974	568.365
Breeding_line_179	383.211	549.812
Breeding_line_180	426.961	530.412
Breeding_line_181	451.406	549.781	565.568
Breeding_line_182	370.104	501.403
Breeding_line_183	385.316	622.762	544.666
Breeding_line_184	345.894	522.14
Breeding_line_185	409.238	523.112
Breeding_line_186	493.04	591.237
Breeding_line_187	509.336	563.29	533.048
Breeding_line_188	414.904	577.827
Breeding_line_189	584.301	607.992
Breeding_line_190	533.908	623.114
Breeding_line_191	511.926	634.741	608.162
Breeding_line_192	561.651	656.096	716.056
Breeding_line_193	514.837	556.522
Breeding_line_194	517.415	577.566	601.983
Breeding_line_195	515.216	654.403	687.967	743.702
Breeding_line_196	521.33	627.804	644.262
Breeding_line_197	591.967	666.57	629.2	743.253
Breeding_line_198	502.704	581.39	601.915
Breeding_line_199	577.741	634.409	638.089
Breeding_line_200	494.331	603.763	511.271
Breeding_line_201	434.797	577.263	581.42
Breeding_line_202	403.577	582.838
Breeding_line_203	181.588	534.053
Breeding_line_204	428.615	597.738	591.638
Breeding_line_205	118.252	625.502
Breeding_line_206	428.615	585.877
Breeding_line_207	544.946	623.771	532.463	652.849
Breeding_line_208	420.354	597.341
Breeding_line_209	487.806	579.244	527.946
Breeding_line_210	538.75	537.648
Breeding_line_211	453.143	522.788
Breeding_line_212	253.734	633.976	614.466
Breeding_line_213	407.274	551.298
Breeding_line_214	401.766	564.683	589.594
Breeding_line_215	458.651	655.842	590.938
Breeding_line_216	363.214	549.028	529.186
Breeding_line_217	480.247	593.689
Breeding_line_218	488.508	607.869	516.824
Breeding_line_219	467.6	626.098	598.905	736.065
Breeding_line_220	520.864	562.148	470.111
Breeding_line_221	512.169	640.544	564.875
Breeding_line_222	475.428	607.611	575.027
Breeding_line_223	507.023	572.389	534.266
Breeding_line_224	464.477	494.958	554.983
Breeding_line_225	473.752	486.779	581.95
Breeding_line_226	446.642	588.795
Breeding_line_227	447.323	610.264	590.014
Breeding_line_228	469.966	560.197	566.558
Breeding_line_229	487.806	555.664
Breeding_line_230	570.499	606.686	643.001
Breeding_line_231	555.048	555.691
Breeding_line_232	551.98	574.316
Breeding_line_233	592.1	638.06	653.92
Breeding_line_234	523.848	646.867	641.902	765.571
Breeding_line_235	439.776	641.794	637.674
Breeding_line_236	514.921	589.977	610.879
Breeding_line_237	459.674	542.704
Breeding_line_238	456.243	513.885	587.474
Breeding_line_239	492.614	624.808	601.041	694.256
Breeding_line_240	483.689	578.088
Breeding_line_241	506.001	597.039
Breeding_line_242	544.433	552.341	588.006	761.717
Breeding_line_243	552.309	570.269	600.27
Breeding_line_244	475.132	499.634
Breeding_line_245	576.584	591.571
Breeding_line_246	595.296	560.019	564.265
Breeding_line_247	594.167	568.218
Breeding_line_248	563.734	657.353
Breeding_line_249	571.85	633.707	648.333
Breeding_line_250	598.225	586.457	693.188	729.109
Breeding_line_251	456.206	544.521
Breeding_line_252	539.388	486.812	536
Breeding_line_253	604.088	500.588
Breeding_line_254	554.266	519.28	558.702
Breeding_line_255	541.417	576.872	588.59
Breeding_line_256	507.603	568.351	573.192
Breeding_line_257	535.33	565.278	576.903
Breeding_line_258	506.25	484.282
Breeding_line_259	485.962	526.803
Breeding_line_260	506.804	633.985	656.01
Breeding_line_261	462.846	541.06
Breeding_line_262	544.798	611.486	658.617
Breeding_line_263	514.92	617.014
Breeding_line_264	499.365	573.931
Breeding_line_265	500.164	572.666	507.275
Breeding_line_266	579.742	549.181
Breeding_line_267	512.36	656.855	577.394
Breeding_line_268	541.593	545.152
Breeding_line_269	475.954	664.076	487.722
Breeding_line_270	442.401	564.7
Breeding_line_271	439.121	548.059
Breeding_line_272	419.201	602.333	568.397
Breeding_line_273	473.206	550.471
Breeding_line_274	493.387	532.253
Breeding_line_275	487.328	497.28
Breeding_line_276	444.356	522.014	602.003
Breeding_line_277	508.925	556.056	560.111	685.714
Breeding_line_278	414.819	631.057
Breeding_line_279	469.19	548.118
Breeding_line_280	350.936	621.655
Breeding_line_281	353.684	617.075	581.904
Breeding_line_282	404.899	665.631
Breeding_line_283	470.458	589.283	558.145
Breeding_line_284	553.574	535.711	650.026
Breeding_line_285	444.617	493.423	556.384
Breeding_line_286	359.285	445.418	545.883
Breeding_line_287	391.57	477.333
Breeding_line_288	369.867	534.155	579.436
Breeding_line_289	449.248	533.7	442.576
Breeding_line_290	423.898	610.402	600.507
Breeding_line_291			613.078
Breeding_line_292			632.848
Breeding_line_293			682.214	784.418
Breeding_line_294			608.602	692.242
Breeding_line_295			640.826
Breeding_line_296			586.332
Breeding_line_297			508.622
Breeding_line_298			563.019
Breeding_line_299			657.235
Breeding_line_300			681.888
Breeding_line_301			595.195
Breeding_line_302			581.059
Breeding_line_303			597.212
Breeding_line_304			519.934
Breeding_line_305			563.672
Breeding_line_306			677.749	757.931
Breeding_line_307			735.341
Breeding_line_308			619.284
Breeding_line_309			683.586
Breeding_line_310			633.383
Breeding_line_311			449.178
Breeding_line_312			557.172
Breeding_line_313			659.544	686.719
Breeding_line_314			594.112
Breeding_line_315			636.277
Breeding_line_316			569.597
Breeding_line_317			603.63
Breeding_line_318			585.919
Breeding_line_319			547.582
Breeding_line_320			580.828
Breeding_line_321			668.183
Breeding_line_322			600.396
Breeding_line_323			584.497	665.626
Breeding_line_324			571.204
Breeding_line_325			564.851
Breeding_line_326			574.118
Breeding_line_327			646.262	729.286
Breeding_line_328			659.681	786.286
Breeding_line_329			579.412
Breeding_line_330			611.781	702.601
Breeding_line_331			661.843
Breeding_line_332			636.128
Breeding_line_333			671.271
Breeding_line_334			619.673
Breeding_line_335			580.228
Breeding_line_336			557.95
Breeding_line_337			587.015
Breeding_line_338			586.479
Breeding_line_339			593.188
Breeding_line_340			606.272
Breeding_line_341			608.172
Breeding_line_342			592.88
Breeding_line_343			563.585
Breeding_line_344			493.185
Breeding_line_345			549.606
Breeding_line_346			521.42
Breeding_line_347			594.075
Breeding_line_348			520.375
Breeding_line_349			584.75
Breeding_line_350			467.066
Breeding_line_351			510.701
Breeding_line_352			524.124
Breeding_line_353			646.181
Breeding_line_354			570.796
Breeding_line_355			654.356
Breeding_line_356			566.347
Breeding_line_357			694.043
Breeding_line_358			659.926
Breeding_line_359			626.086
Breeding_line_360			675.042
Breeding_line_361			652.266
Breeding_line_362			626.892
Breeding_line_363			564.946
Breeding_line_364			553.766
Breeding_line_365			625.192
Breeding_line_366			612.798
Breeding_line_367			528.567
Breeding_line_368			609.557
Breeding_line_369			625.143
Breeding_line_370			694.114
Breeding_line_371			684.61
Breeding_line_372			651.231
Breeding_line_373			654.568
Breeding_line_374			640.183
Breeding_line_375			614.477
Breeding_line_376			651.929
Breeding_line_377			661.037
Breeding_line_378			579.622
Breeding_line_379			583.496
Breeding_line_380			610.595
Breeding_line_381			588.173
Breeding_line_382			613.951
Breeding_line_383			580.033
Breeding_line_384			605.95	690.901
Breeding_line_385			578.748
Breeding_line_386			505.433
Breeding_line_387			588.791
Breeding_line_388			645.258
Breeding_line_389			610.544
Breeding_line_390			576.635
Breeding_line_391			587.517
Breeding_line_392			542.183
Breeding_line_393			603.564
Breeding_line_394			612.96
Breeding_line_395			590.838
Breeding_line_396			611.054
Breeding_line_397			645.667
Breeding_line_398			622.382
Breeding_line_399			661.258
Breeding_line_400			651.18
Breeding_line_401			596.775
Breeding_line_402			615.075
Breeding_line_403			619.654
Breeding_line_404			618.252
Breeding_line_405			597.089
Breeding_line_406			600.805
Breeding_line_407			568.803
Breeding_line_408			617.028
Breeding_line_409			629.843
Breeding_line_410			623.278
Breeding_line_411			669.663
Breeding_line_412			634.226	737.358
Breeding_line_413			664.912
Breeding_line_414			630.006	685.319
Breeding_line_415			616.186
Breeding_line_416			629.271
Breeding_line_417			593.55
Breeding_line_418			579.195
Breeding_line_419			613.758
Breeding_line_420			612.639
Breeding_line_421			581.683
Breeding_line_422			617.269
Breeding_line_423			630.872
Breeding_line_424			634.665
Breeding_line_425			646.327
Breeding_line_426			679.477
Breeding_line_427			641.212
Breeding_line_428			629.695
Breeding_line_429			592.409
Breeding_line_430			615.65
Breeding_line_431			592.96
Breeding_line_432			599.683
Breeding_line_433			499.967
Breeding_line_434			656.436
Breeding_line_435			626.882
Breeding_line_436			583.204
Breeding_line_437			550.631
Breeding_line_438			549.435
Breeding_line_439			634.799
Breeding_line_440			589.398
Breeding_line_441			566.71
Breeding_line_442			620.469	682.088
Breeding_line_443			564.054
Breeding_line_444			670.229
Breeding_line_445			671.636
Breeding_line_446			708.117
Breeding_line_447			665.704
Breeding_line_448			644.585	766.34
Breeding_line_449			662.989
Breeding_line_450			623.454
Breeding_line_451			612.843
Breeding_line_452			584.778
Breeding_line_453			674.924	727.505
Breeding_line_454			652.158
Breeding_line_455			649.59	782.031
Breeding_line_456			677.436
Breeding_line_457			688.84
Breeding_line_458			629.662
Breeding_line_459			647.429
Breeding_line_460			564.67
Breeding_line_461			674.389	769.192
Breeding_line_462			630.436
Breeding_line_463			626.458
Breeding_line_464			633.454	707.405
Breeding_line_465			666.087
Breeding_line_466			628.694
Breeding_line_467			646.14
Breeding_line_468			657.463	719.646
Breeding_line_469			645.121
Breeding_line_470			672.158	756.774
Breeding_line_471			669.775
Breeding_line_472			676.272	789.6
Breeding_line_473			662.897
Breeding_line_474			657.188	780.978
Breeding_line_475			639.791
Breeding_line_476			634.361
Breeding_line_477			605.711
Breeding_line_478			590.402
Breeding_line_479			632.856	726.572
Breeding_line_480			593.639
Breeding_line_481			583.217
Breeding_line_482			595.174
Breeding_line_483			604.978
Breeding_line_484			617.283
Breeding_line_485			598.8
Breeding_line_486			649.334
Breeding_line_487			523.357
Breeding_line_488			515.354
Breeding_line_489			564.549
Breeding_line_490			533.681
Breeding_line_491			564.097
Breeding_line_492			615.349
Breeding_line_493			643.528
Breeding_line_494			601.445
Breeding_line_495			578.008
Breeding_line_496			558.582
Breeding_line_497			560.127
Breeding_line_498			595.224
Breeding_line_499			607.308
Breeding_line_500			621.596
Breeding_line_501			641.149
Breeding_line_502			639.428
Breeding_line_503			541.05
Breeding_line_504			549.625
Breeding_line_505			590.818
Breeding_line_506			584.562	655.758
Breeding_line_507			598.872
Breeding_line_508				674.65
Breeding_line_509				778.514
Breeding_line_510				687.641
Breeding_line_511				782.526
Breeding_line_512				793.324
Breeding_line_513				737.634
Breeding_line_514				730.054
Breeding_line_515				757.002
Breeding_line_516				675.328
Breeding_line_517				722.409
Breeding_line_518				767.035
Breeding_line_519				758.199
Breeding_line_520				721.873
Breeding_line_521				793.58
Breeding_line_522				793.813
Breeding_line_523				728.174
Breeding_line_524				760.97
Breeding_line_525				710.853
Breeding_line_526				702.701
Breeding_line_527				757.997
Breeding_line_528				713.849
Breeding_line_529				661.175
Breeding_line_530				718.511
Breeding_line_531				805.68
Breeding_line_532				741.938
Breeding_line_533				757.212
Breeding_line_534				779.223
Breeding_line_535				768.472
Breeding_line_536				745.933
Breeding_line_537				742.458
Breeding_line_538				727.179
Breeding_line_539				718.153
Breeding_line_540				696.209
Breeding_line_541				801.262
Breeding_line_542				775.303
Breeding_line_543				758.772
Breeding_line_544				771.79
Breeding_line_545				723.144
Breeding_line_546				714.694
Breeding_line_547				694.356
Breeding_line_548				694.659
Breeding_line_549				688.999
Breeding_line_550				670.897
Breeding_line_551				750.43
Breeding_line_552				703.888
Breeding_line_553				736.188
Breeding_line_554				663.611
Breeding_line_555				684.096
Breeding_line_556				698.676
Breeding_line_557				730.332
Breeding_line_558				692.38
Breeding_line_559				692.028
Breeding_line_560				736.875
Breeding_line_561				761.119
Breeding_line_562				643.163
Breeding_line_563				718.178
Breeding_line_564				677.031
Breeding_line_565				739.354
Breeding_line_566				723.136
Breeding_line_567				716.177
Breeding_line_568				694.309
Breeding_line_569				713.212
Breeding_line_570				677.258
Breeding_line_571				688.019
Breeding_line_572				733.573
Breeding_line_573				724.37
Breeding_line_574				709.536
Breeding_line_575				673.244
Breeding_line_576				681.062
Breeding_line_577				773.11
Breeding_line_578				731.078
Breeding_line_579				758.573
Breeding_line_580				732.016
Breeding_line_581				634.316
Breeding_line_582				736.908
Breeding_line_583				717.848
Breeding_line_584				731.453
Breeding_line_585				668.961
Breeding_line_586				650.852
Breeding_line_587				719.329
Breeding_line_588				717.499
Breeding_line_589				718.191
Breeding_line_590				725.499
Breeding_line_591				713.395
Breeding_line_592				728.876
Breeding_line_593				718.225
Breeding_line_594				714.123
Breeding_line_595				698.482
Breeding_line_596				690.661
Breeding_line_597				732.383
Breeding_line_598				719.482
Breeding_line_599				723.446
Breeding_line_600				667.701
Breeding_line_601				692.003
Breeding_line_602				677.141
Breeding_line_603				698.06
Breeding_line_604				726.016
Breeding_line_605				706.889
Breeding_line_606				735.357
Breeding_line_607				689.432
Breeding_line_608				691.105
Breeding_line_609				723.262
Breeding_line_610				735.065
Breeding_line_611				754.632
Breeding_line_612				763.891
Breeding_line_613				703.44
Breeding_line_614				674.99
Breeding_line_615				700.57
Breeding_line_616				741.021
Breeding_line_617				704.494
Breeding_line_618				733.599
Breeding_line_619				736.738
Breeding_line_620				717.866
Breeding_line_621				732.628
Breeding_line_622				713.924
Breeding_line_623				736.036
Breeding_line_624				714.147
Breeding_line_625				721.626
Breeding_line_626				742.501
Breeding_line_627				719.692
Breeding_line_628				693.251
Breeding_line_629				695.991
Breeding_line_630				644.283
Breeding_line_631				751.754
Breeding_line_632				743.778
Breeding_line_633				731.003
Breeding_line_634				744.787
Breeding_line_635				748.148
Breeding_line_636				766.938
Breeding_line_637				738.327
Breeding_line_638				705.851
Breeding_line_639				718.399
Breeding_line_640				715.196
Breeding_line_641				692.344
Breeding_line_642				734.984
Breeding_line_643				723.748
Breeding_line_644				750.4
Breeding_line_645				738.24
Breeding_line_646				735.167
Breeding_line_647				732.952
Breeding_line_648				752.469
Breeding_line_649				719.694
Breeding_line_650				723.533
Breeding_line_651				732.211
Breeding_line_652				731.939
Breeding_line_653				656.799
Breeding_line_654				661.823
Breeding_line_655				679.342
Breeding_line_656				710.926
Breeding_line_657				723.92
Breeding_line_658				737.586
Breeding_line_659				697.407
Breeding_line_660				657.674
Breeding_line_661				656.145
Breeding_line_662				694.123
Breeding_line_663				682.174
Breeding_line_664				699.233
Breeding_line_665				596.485
Breeding_line_666				675.116
Breeding_line_667				698.193
Breeding_line_668				664.934
Breeding_line_669				655.527
Breeding_line_670				680.887
Breeding_line_671				726.143
Breeding_line_672				650.398
Breeding_line_673				675.459
Breeding_line_674				707.276
Breeding_line_675				765.761
Breeding_line_676				745.736
Breeding_line_677				786.966
Breeding_line_678				763.689
Breeding_line_679				694.926
Breeding_line_680				735.015
Breeding_line_681				622.778
Breeding_line_682				717.152
Breeding_line_683				712.353
Breeding_line_684				768.985
Breeding_line_685				733.537
Breeding_line_686				738.796
Breeding_line_687				689.593
Breeding_line_688				693.529
Breeding_line_689				638.281
Breeding_line_690				638.331
Breeding_line_691				614.219
Breeding_line_692				675.985
Breeding_line_693				668.389
Breeding_line_694				686.906
Breeding_line_695				685.326
Breeding_line_696				745.634
Breeding_line_697	505.45	698.14	702.357
Breeding_line_698				675.328
Breeding_line_699	506.53		593.86
Breeding_line_700	479.417
Breeding_line_701	462.073	573.735	606.239	707.89
Breeding_line_702	398.195
Breeding_line_703	628.305
Breeding_line_704	410.674
Breeding_line_705	453.002
Breeding_line_706	599.883
Breeding_line_707				712.889
Breeding_line_708			597.754	705.071
Breeding_line_709	444.996
Breeding_line_710	357.084
Breeding_line_711			593.075
Breeding_line_712	431.853	580.171	608.654	713.721
Breeding_line_713	366.102
Breeding_line_714				763.175
Breeding_line_715				788.959
Breeding_line_716	487.376	518.88	515.791	557.201
Breeding_line_717	429.506
Breeding_line_718	579.583
Breeding_line_719	363.004
Breeding_line_720	392.675
Breeding_line_721	485.957
Breeding_line_722	462.012	548.734	601.269	703.361
Breeding_line_723	540.665	693.521	584.438
Breeding_line_724				746.708
Breeding_line_725				802.062
Breeding_line_726	531.299
Breeding_line_727	512.107	605.268
Breeding_line_728	492.153
Breeding_line_729				771.204
Breeding_line_730	531.017	626.434
Breeding_line_731	489.495	508.691
Breeding_line_732				700.467
Breeding_line_733	506.507
Breeding_line_734	563.116
Breeding_line_735	347.33
Breeding_line_736	616.143		573.108
Breeding_line_737	448.782
Breeding_line_738	501.791
Breeding_line_739	320.597
Breeding_line_740	479.417
Breeding_line_741	478.04
Breeding_line_742	486.902	600.167
Breeding_line_743	485.895	654.054
Breeding_line_744	532.739	695.031	674.228
Breeding_line_745	564.654	617.111
Breeding_line_746	546.038	643.546	635.704	762.797
Breeding_line_747	491.322	571.239	642.937
Breeding_line_748	576.49	637.668
Breeding_line_749	492.943	595.583	617.155
Breeding_line_750	531.79	665.092
Breeding_line_751	564.441	700.556	579.013
Breeding_line_752	586.274	678.838
Breeding_line_753	533.347		618.285
Breeding_line_754	548.582	664.421
Breeding_line_755	449.551		665.686	722.497
Breeding_line_756	510.257	591.434	600.023
Breeding_line_757	584.929		622.039
Breeding_line_758	541.212	662.324
Breeding_line_759	337.804		646.321
Breeding_line_760	379.148
Breeding_line_761	462.112	590.894	642.756
Breeding_line_762	486.892
Breeding_line_763	414.853
Breeding_line_764	522.712
Breeding_line_765	464.065	619.837	589.554
Breeding_line_766			431.619
Breeding_line_767			627.432
Breeding_line_768			671.035
Breeding_line_769			661.113
Breeding_line_770			622.537
Breeding_line_771			665.486
Breeding_line_772			697.051
Breeding_line_773			675.037
Breeding_line_774			666.45	768.111
Breeding_line_775			676.879
Breeding_line_776			706.265
Breeding_line_777			702.872	797.4
Breeding_line_778			740.32
Breeding_line_779			600.96
Breeding_line_780			626.271
Breeding_line_781			577.047
Breeding_line_782			671.866	701.695
Breeding_line_783			666.551
Breeding_line_784			638.552
Breeding_line_785				752.43
Breeding_line_786			601.536
Breeding_line_787				764.373
Breeding_line_788	547.801	625.118
Breeding_line_789	508.935	620.022
Breeding_line_790	424.836	588.798
Breeding_line_791	524.507	646.138	542.914
Breeding_line_792	447.9
Breeding_line_793	452.386	576.317	583.4	669.448
Breeding_line_794			514.964	630.875
